# Supplementary material for: Evolutionary Origin of Human PALB2 Germline Pathogenic Variants
Source: Int J Mol Sci. 2023 Jul 12;24(14):11343. doi: 10.3390/ijms241411343 (PMC10379391; doi:10.3390/ijms241411343)
Supplement: Supplementary file 1 [file ijms-24-11343-s001.zip]

Archive with 3 entries (3 files):
- Table S1 Human PALB2 variants identified from Clinvar database.xlsx
- Table S2 Human PALB2 variants shared with other species.xlsx
- Table S3 List of PALB2 BVs identified in ancient humans.xlsx
