# Supplementary material for: Evolutionary Origin of Human PALB2 Germline Pathogenic Variants
Source: Int J Mol Sci. 2023 Jul 12;24(14):11343. doi: 10.3390/ijms241411343 (PMC10379391; doi:10.3390/ijms241411343)
Supplement: Supplementary file 1 [file ijms-24-11343-s001.zip › Table S1 Human PALB2 variants identified from Clinvar database.xlsx]

## Sheet: PVs
Table S1A. human PALB2 PVs identified from Clinvar database
Clinical Significance	GRCh38 (NC_000016.10)	cDNA (NM_0.4675.4)	Protein (NP_078951.2)	Mutation Type
Pathogenic	g.23641151C>A	c.7G>T	p.(Glu3Ter)	stopgain
Pathogenic	g.23641123del	c.35del	p.(Glu12GlyfsTer6)	framshift deletion
Pathogenic	g.23641121C>A	c.37G>T	p.(Glu13Ter)	stopgain
Pathogenic	g.23641115C>A	c.43G>T	p.(Glu15Ter)	stopgain
Pathogenic	g.23638130del	c.49-1del	-	splice site
Pathogenic	g.23638105T>A	c.73A>T	p.(Lys25Ter)	stopgain
Pathogenic	g.23638094G>T	c.84C>A	p.(Tyr28Ter)	stopgain
Pathogenic	g.23638094G>C	c.84C>G	p.(Tyr28Ter)	stopgain
Pathogenic	g.23638080del	c.100del	p.(Arg34AlafsTer19)	framshift deletion
Pathogenic	g.23638072G>A	c.106C>T	p.(Gln36Ter)	stopgain
Pathogenic	g.23637946G>A	c.115C>T	p.(Gln39Ter)	stopgain
Pathogenic	g.23637945del	c.118del	p.(Arg40GlufsTer13)	framshift deletion
Pathogenic	g.23637905del	c.156del	p.(Glu53LysfsTer15)	framshift deletion
Pathogenic	g.23637898G>A	c.163C>T	p.(Gln55Ter)	stopgain
Pathogenic	g.23637880G>A	c.181C>T	p.(Gln61Ter)	stopgain
Pathogenic	g.23637860del	c.204del	p.(Lys68AsnfsTer109)	framshift deletion
Pathogenic	g.23637852G>C	c.209C>G	p.(Ser70Ter)	stopgain
Pathogenic	g.23636323T>A	c.223A>T	p.(Lys75Ter)	stopgain
Pathogenic	g.23636317del	c.229del	p.(Cys77ValfsTer100)	framshift deletion
Pathogenic	g.23636314del	c.232del	p.(Val78PhefsTer99)	framshift deletion
Pathogenic	g.23636229del	c.318del	p.(Phe107LeufsTer70)	framshift deletion
Pathogenic	g.23636222del	c.326del	p.(Pro109LeufsTer68)	framshift deletion
Pathogenic	g.23636210del	c.338del	p.(Pro113GlnfsTer64)	framshift deletion
Pathogenic	g.23636203C>A	c.343G>T	p.(Gly115Ter)	stopgain
Pathogenic	g.23636199A>T	c.347T>A	p.(Leu116Ter)	stopgain
Pathogenic	g.23636191del	c.355del	p.(Gln119LysfsTer58)	framshift deletion
Pathogenic	g.23636156del	c.390del	p.(His130GlnfsTer47)	framshift deletion
Pathogenic	g.23636151del	c.395del	p.(Val132AlafsTer45)	framshift deletion
Pathogenic	g.23636130del	c.419del	p.(Lys140SerfsTer37)	framshift deletion
Pathogenic	g.23636126del	c.420del	p.(Lys140AsnfsTer37)	framshift deletion
Pathogenic	g.23636122T>A	c.424A>T	p.(Lys142Ter)	stopgain
Pathogenic	g.23636122del	c.425del	p.(Lys142SerfsTer35)	framshift deletion
Pathogenic	g.23636118del	c.428del	p.(Leu143ArgfsTer34)	framshift deletion
Pathogenic	g.23636095G>A	c.451C>T	p.(Gln151Ter)	stopgain
Pathogenic	g.23636043G>C	c.503C>G	p.(Ser168Ter)	stopgain
Pathogenic	g.23636034A>T	c.512T>A	p.(Leu171Ter)	stopgain
Pathogenic	g.23636015del	c.532del	p.(Glu178AsnfsTer15)	framshift deletion
Pathogenic	g.23636011G>A	c.535C>T	p.(Gln179Ter)	stopgain
Pathogenic	g.23636008C>A	c.538G>T	p.(Glu180Ter)	stopgain
Pathogenic	g.23636005C>A	c.541G>T	p.(Glu181Ter)	stopgain
Pathogenic	g.23636004del	c.544del	p.(Ile182SerfsTer11)	framshift deletion
Pathogenic	g.23636000del	c.546del	p.(Ser183ValfsTer10)	framshift deletion
Pathogenic	g.23635999del	c.547del	p.(Ser183ValfsTer10)	framshift deletion
Pathogenic	g.23635994del	c.552del	p.(Ser184ArgfsTer9)	framshift deletion
Pathogenic	g.23635987del	c.560del	p.(Pro187LeufsTer6)	framshift deletion
Pathogenic	g.23635952del	c.595del	p.(Leu199PhefsTer2)	framshift deletion
Pathogenic	g.23635950del	c.599del	p.(Leu200Ter)	framshift deletion
Pathogenic	g.23635912del	c.635del	p.(Pro212GlnfsTer11)	framshift deletion
Pathogenic	g.23635908del	c.639del	p.(Thr214GlnfsTer9)	framshift deletion
Pathogenic	g.23635903C>A	c.643G>T	p.(Glu215Ter)	stopgain
Pathogenic	g.23635902del	c.646del	p.(Ile216LeufsTer7)	framshift deletion
Pathogenic	g.23635894C>A	c.652G>T	p.(Glu218Ter)	stopgain
Pathogenic	g.23635893del	c.654del	p.(Asp219ThrfsTer4)	framshift deletion
Pathogenic	g.23635888del	c.658del	p.(Ser220ValfsTer3)	framshift deletion
Pathogenic	g.23635881A>T	c.665T>A	p.(Leu222Ter)	stopgain
Pathogenic	g.23635880del	c.667del	p.(Ile223PhefsTer15)	framshift deletion
Pathogenic	g.23635866del	c.682del	p.(Gln228AsnfsTer10)	framshift deletion
Pathogenic	g.23635864G>A	c.682C>T	p.(Gln228Ter)	stopgain
Pathogenic	g.23635858C>A	c.688G>T	p.(Glu230Ter)	stopgain
Pathogenic	g.23635857del	c.693del	p.(Gly232ValfsTer6)	framshift deletion
Pathogenic	g.23635855T>A	c.691A>T	p.(Lys231Ter)	stopgain
Pathogenic	g.23635852del	c.695del	p.(Gly232ValfsTer6)	framshift deletion
Pathogenic	g.23635849del	c.697del	p.(Val233LeufsTer5)	framshift deletion
Pathogenic	g.23635834T>A	c.712A>T	p.(Arg238Ter)	stopgain
Pathogenic	g.23635812del	c.734del	p.(Ala245GlyfsTer34)	framshift deletion
Pathogenic	g.23635795G>A	c.751C>T	p.(Gln251Ter)	stopgain
Pathogenic	g.23635785G>T	c.761C>A	p.(Ser254Ter)	stopgain
Pathogenic	g.23635785del	c.761del	p.(Ser254Ter)	framshift deletion
Pathogenic	g.23635768G>A	c.778C>T	p.(Gln260Ter)	stopgain
Pathogenic	g.23635761del	c.786del	p.(Glu263AsnfsTer16)	framshift deletion
Pathogenic	g.23635759C>A	c.787G>T	p.(Glu263Ter)	stopgain
Pathogenic	g.23635732C>A	c.814G>T	p.(Glu272Ter)	stopgain
Pathogenic	g.23635721del	c.825del	p.(His276ThrfsTer3)	framshift deletion
Pathogenic	g.23635715del	c.832del	p.(Leu278Ter)	framshift deletion
Pathogenic	g.23635712del	c.839del	p.(Asn280ThrfsTer8)	framshift deletion
Pathogenic	g.23635706del	c.840del	p.(Asn280LysfsTer8)	framshift deletion
Pathogenic	g.23635699del	c.849del	p.(Phe283LeufsTer5)	framshift deletion
Pathogenic	g.23635692G>C	c.854C>G	p.(Ser285Ter)	stopgain
Pathogenic	g.23635678C>A	c.868G>T	p.(Glu290Ter)	stopgain
Pathogenic	g.23635667del	c.879del	p.(Met296Ter)	framshift deletion
Pathogenic	g.23635666T>A	c.880A>T	p.(Lys294Ter)	stopgain
Pathogenic	g.23635666del	c.886del	p.(Met296Ter)	framshift deletion
Pathogenic	g.23635659del	c.887del	p.(Met296ArgfsTer10)	framshift deletion
Pathogenic	g.23635647del	c.899del	p.(Thr300LysfsTer6)	framshift deletion
Pathogenic	g.23635642del	c.905del	p.(Asn302ThrfsTer4)	framshift deletion
Pathogenic	g.23635615T>A	c.931A>T	p.(Lys311Ter)	stopgain
Pathogenic	g.23635615del	c.934del	p.(Ser312ValfsTer10)	framshift deletion
Pathogenic	g.23635600del	c.948del	p.(Thr317GlnfsTer5)	framshift deletion
Pathogenic	g.23635544G>T	c.1002C>A	p.(Tyr334Ter)	stopgain
Pathogenic	g.23635537del	c.1010del	p.(Leu337TyrfsTer9)	framshift deletion
Pathogenic	g.23635536A>T	c.1010T>A	p.(Leu337Ter)	stopgain
Pathogenic	g.23635536A>C	c.1010T>G	p.(Leu337Ter)	stopgain
Pathogenic	g.23635525C>A	c.1021G>T	p.(Glu341Ter)	stopgain
Pathogenic	g.23635519G>A	c.1027C>T	p.(Gln343Ter)	stopgain
Pathogenic	g.23635518del	c.1031del	p.(Asn344ThrfsTer2)	framshift deletion
Pathogenic	g.23635511del	c.1038del	p.(Glu347AsnfsTer9)	framshift deletion
Pathogenic	g.23635507C>A	c.1039G>T	p.(Glu347Ter)	stopgain
Pathogenic	g.23635504del	c.1042del	p.(Gln348LysfsTer8)	framshift deletion
Pathogenic	g.23635503del	c.1046del	p.(Asn349IlefsTer7)	framshift deletion
Pathogenic	g.23635498G>A	c.1048C>T	p.(Gln350Ter)	stopgain
Pathogenic	g.23635489del	c.1059del	p.(Lys353AsnfsTer3)	framshift deletion
Pathogenic	g.23635484del	c.1064del	p.(Leu355Ter)	framshift deletion
Pathogenic	g.23635429C>A	c.1117G>T	p.(Glu373Ter)	stopgain
Pathogenic	g.23635417G>A	c.1129C>T	p.(Gln377Ter)	stopgain
Pathogenic	g.23635395del	c.1152del	p.(Ala385GlnfsTer39)	framshift deletion
Pathogenic	g.23635385del	c.1161del	p.(Pro388LeufsTer36)	framshift deletion
Pathogenic	g.23635384del	c.1163del	p.(Pro388LeufsTer36)	framshift deletion
Pathogenic	g.23635376del	c.1170del	p.(Ala391GlnfsTer33)	framshift deletion
Pathogenic	g.23635371del	c.1179del	p.(Lys393AsnfsTer31)	framshift deletion
Pathogenic	g.23635358G>T	c.1188C>A	p.(Cys396Ter)	stopgain
Pathogenic	g.23635354del	c.1192del	p.(Val398CysfsTer26)	framshift deletion
Pathogenic	g.23635341del	c.1206del	p.(Leu403CysfsTer21)	framshift deletion
Pathogenic	g.23635330del	c.1216del	p.(Ala406GlnfsTer18)	framshift deletion
Pathogenic	g.23635306G>A	c.1240C>T	p.(Arg414Ter)	stopgain
Pathogenic	g.23635298del	c.1248del	p.(Met416IlefsTer8)	framshift deletion
Pathogenic	g.23635288G>A	c.1258C>T	p.(Gln420Ter)	stopgain
Pathogenic	g.23635284del	c.1263del	p.(Val423Ter)	framshift deletion
Pathogenic	g.23635237del	c.1314del	p.(Phe440LeufsTer12)	framshift deletion
Pathogenic	g.23635231del	c.1317del	p.(Phe440LeufsTer12)	framshift deletion
Pathogenic	g.23635219T>A	c.1327A>T	p.(Lys443Ter)	stopgain
Pathogenic	g.23635201del	c.1349del	p.(Asn450IlefsTer2)	framshift deletion
Pathogenic	g.23635194A>T	c.1352T>A	p.(Leu451Ter)	stopgain
Pathogenic	g.23635194A>C	c.1352T>G	p.(Leu451Ter)	stopgain
Pathogenic	g.23635185del	c.1362del	p.(Asn455MetfsTer30)	framshift deletion
Pathogenic	g.23635178del	c.1369del	p.(Glu457LysfsTer28)	framshift deletion
Pathogenic	g.23635177C>A	c.1369G>T	p.(Glu457Ter)	stopgain
Pathogenic	g.23635168G>A	c.1378C>T	p.(Gln460Ter)	stopgain
Pathogenic	g.23635138del	c.1408del	p.(Thr470GlnfsTer15)	framshift deletion
Pathogenic	g.23635122G>T	c.1424C>A	p.(Ser475Ter)	stopgain
Pathogenic	g.23635122del	c.1424del	p.(Ser475Ter)	framshift deletion
Pathogenic	g.23635121del	c.1426del	p.(Arg476GlufsTer9)	framshift deletion
Pathogenic	g.23635118del	c.1429del	p.(Thr477ProfsTer8)	framshift deletion
Pathogenic	g.23635116del	c.1431del	p.(Ser478LeufsTer7)	framshift deletion
Pathogenic	g.23635111G>A	c.1435C>T	p.(Gln479Ter)	stopgain
Pathogenic	g.23635108T>A	c.1438A>T	p.(Lys480Ter)	stopgain
Pathogenic	g.23635108del	c.1440del	p.(Lys480AsnfsTer5)	framshift deletion
Pathogenic	g.23635098G>T	c.1448C>A	p.(Ser483Ter)	stopgain
Pathogenic	g.23635098G>C	c.1448C>G	p.(Ser483Ter)	stopgain
Pathogenic	g.23635081del	c.1465del	p.(Ser489LeufsTer72)	framshift deletion
Pathogenic	g.23635069del	c.1479del	p.(Thr494LeufsTer67)	framshift deletion
Pathogenic	g.23635010G>T	c.1536C>A	p.(Tyr512Ter)	stopgain
Pathogenic	g.23635004del	c.1546del	p.(Arg516GlufsTer45)	framshift deletion
Pathogenic	g.23634998del	c.1551del	p.(Lys517AsnfsTer44)	framshift deletion
Pathogenic	g.23634993G>T	c.1553C>A	p.(Ser518Ter)	stopgain
Pathogenic	g.23634993G>C	c.1553C>G	p.(Ser518Ter)	stopgain
Pathogenic	g.23634975G>C	c.1571C>G	p.(Ser524Ter)	stopgain
Pathogenic	g.23634971del	c.1575del	p.(His526IlefsTer35)	framshift deletion
Pathogenic	g.23634957del	c.1592del	p.(Leu531CysfsTer30)	framshift deletion
Pathogenic	g.23634950del	c.1597del	p.(Thr533LeufsTer28)	framshift deletion
Pathogenic	g.23634913C>A	c.1633G>T	p.(Glu545Ter)	stopgain
Pathogenic	g.23634912del	c.1635del	p.(Val546SerfsTer15)	framshift deletion
Pathogenic	g.23634903G>C	c.1643C>G	p.(Ser548Ter)	stopgain
Pathogenic	g.23634898T>A	c.1648A>T	p.(Lys550Ter)	stopgain
Pathogenic	g.23634893del	c.1653del	p.(Gln552SerfsTer9)	framshift deletion
Pathogenic	g.23634893A>C	c.1653T>G	p.(Tyr551Ter)	stopgain
Pathogenic	g.23634871G>A	c.1675C>T	p.(Gln559Ter)	stopgain
Pathogenic	g.23634870del	c.1677del	p.(Val560Ter)	framshift deletion
Pathogenic	g.23634869_23634870delinsC	c.1676_1677delinsG	p.(Gln559ArgfsTer2)	framshift deletion
Pathogenic	g.23630470del	c.1686del	p.(Lys563ArgfsTer36)	framshift deletion
Pathogenic	g.23630452G>A	c.1702C>T	p.(Gln568Ter)	stopgain
Pathogenic	g.23630414del	c.1742del	p.(Leu581TyrfsTer18)	framshift deletion
Pathogenic	g.23630403del	c.1751del	p.(Asp584ValfsTer15)	framshift deletion
Pathogenic	g.23630396del	c.1758del	p.(Asp586GlufsTer13)	framshift deletion
Pathogenic	g.23630395del	c.1759del	p.(Ala587LeufsTer12)	framshift deletion
Pathogenic	g.23630368C>A	c.1786G>T	p.(Gly596Ter)	stopgain
Pathogenic	g.23630366del	c.1789del	p.(Met597CysfsTer2)	framshift deletion
Pathogenic	g.23630359del	c.1795del	p.(Ser599ValfsTer2)	framshift deletion
Pathogenic	g.23630355A>C	c.1799T>G	p.(Leu600Ter)	stopgain
Pathogenic	g.23630351del	c.1803del	p.(Lys601AsnfsTer27)	framshift deletion
Pathogenic	g.23630350G>A	c.1804C>T	p.(Gln602Ter)	stopgain
Pathogenic	g.23630347del	c.1807del	p.(Leu603TyrfsTer25)	framshift deletion
Pathogenic	g.23630299del	c.1857del	p.(Phe619LeufsTer9)	framshift deletion
Pathogenic	g.23630281del	c.1873del	p.(Glu625LysfsTer3)	framshift deletion
Pathogenic	g.23630272T>A	c.1882A>T	p.(Lys628Ter)	stopgain
Pathogenic	g.23630245del	c.1911del	p.(Phe638LeufsTer22)	framshift deletion
Pathogenic	g.23630242del	c.1914del	p.(Phe638LeufsTer22)	framshift deletion
Pathogenic	g.23630239C>A	c.1915G>T	p.(Glu639Ter)	stopgain
Pathogenic	g.23630235G>T	c.1919C>A	p.(Ser640Ter)	stopgain
Pathogenic	g.23630235G>C	c.1919C>G	p.(Ser640Ter)	stopgain
Pathogenic	g.23630224C>A	c.1930G>T	p.(Gly644Ter)	stopgain
Pathogenic	g.23630209T>A	c.1945A>T	p.(Lys649Ter)	stopgain
Pathogenic	g.23630193del	c.1965del	p.(Pro656GlnfsTer4)	framshift deletion
Pathogenic	g.23630183del	c.1972del	p.(Glu658AsnfsTer2)	framshift deletion
Pathogenic	g.23630182C>A	c.1972G>T	p.(Glu658Ter)	stopgain
Pathogenic	g.23630170T>A	c.1984A>T	p.(Lys662Ter)	stopgain
Pathogenic	g.23630164del	c.1990del	p.(Met664TrpfsTer8)	framshift deletion
Pathogenic	g.23630154del	c.2002del	p.(Met668TrpfsTer4)	framshift deletion
Pathogenic	g.23630148del	c.2006del	p.(Glu669GlyfsTer3)	framshift deletion
Pathogenic	g.23630140del	c.2014del	p.(Glu672LysfsTer37)	framshift deletion
Pathogenic	g.23630140C>A	c.2014G>T	p.(Glu672Ter)	stopgain
Pathogenic	g.23630135del	c.2020del	p.(Asp674ThrfsTer35)	framshift deletion
Pathogenic	g.23630122del	c.2032del	p.(Leu678TyrfsTer31)	framshift deletion
Pathogenic	g.23630119del	c.2036del	p.(Pro679GlnfsTer30)	framshift deletion
Pathogenic	g.23630113T>A	c.2041A>T	p.(Lys681Ter)	stopgain
Pathogenic	g.23630106del	c.2048del	p.(His683LeufsTer26)	framshift deletion
Pathogenic	g.23630104del	c.2052del	p.(Arg686GlyfsTer23)	framshift deletion
Pathogenic	g.23630101del	c.2056del	p.(Arg686GlyfsTer23)	framshift deletion
Pathogenic	g.23630088G>T	c.2066C>A	p.(Ser689Ter)	stopgain
Pathogenic	g.23630080G>A	c.2074C>T	p.(Gln692Ter)	stopgain
Pathogenic	g.23630075del	c.2079del	p.(His693GlnfsTer16)	framshift deletion
Pathogenic	g.23630071T>A	c.2083A>T	p.(Lys695Ter)	stopgain
Pathogenic	g.23630063del	c.2092del	p.(Leu698PhefsTer11)	framshift deletion
Pathogenic	g.23630055G>C	c.2099C>G	p.(Ser700Ter)	stopgain
Pathogenic	g.23630046A>C	c.2108T>G	p.(Leu703Ter)	stopgain
Pathogenic	g.23630035del	c.2120del	p.(Pro707LeufsTer2)	framshift deletion
Pathogenic	g.23630031A>T	c.2123T>A	p.(Leu708Ter)	stopgain
Pathogenic	g.23630001del	c.2154del	p.(Arg718SerfsTer14)	framshift deletion
Pathogenic	g.23629993del	c.2161del	p.(Thr721GlnfsTer11)	framshift deletion
Pathogenic	g.23629970del	c.2187del	p.(Ile730SerfsTer2)	framshift deletion
Pathogenic	g.23629949del	c.2205del	p.(Ala736ProfsTer28)	framshift deletion
Pathogenic	g.23629935del	c.2220del	p.(Gly741AlafsTer23)	framshift deletion
Pathogenic	g.23629933del	c.2222del	p.(Gly741AlafsTer23)	framshift deletion
Pathogenic	g.23629930_23629931delinsC	c.2223_2224delinsG	p.(Ser742ProfsTer22)	framshift deletion
Pathogenic	g.23629925A>T	c.2229T>A	p.(Tyr743Ter)	stopgain
Pathogenic	g.23629923del	c.2235del	p.(Ala746HisfsTer18)	framshift deletion
Pathogenic	g.23629909C>A	c.2245G>T	p.(Glu749Ter)	stopgain
Pathogenic	g.23629900del	c.2255del	p.(Gly752AspfsTer12)	framshift deletion
Pathogenic	g.23629897G>A	c.2257C>T	p.(Arg753Ter)	stopgain
Pathogenic	g.23629889G>T	c.2265C>A	p.(Cys755Ter)	stopgain
Pathogenic	g.23629882del	c.2275del	p.(Gln759AsnfsTer5)	framshift deletion
Pathogenic	g.23629879G>A	c.2275C>T	p.(Gln759Ter)	stopgain
Pathogenic	g.23629875del	c.2280del	p.(Ala761LeufsTer3)	framshift deletion
Pathogenic	g.23629859del	c.2295del	p.(Ser766GlnfsTer85)	framshift deletion
Pathogenic	g.23629831G>A	c.2323C>T	p.(Gln775Ter)	stopgain
Pathogenic	g.23629826del	c.2328del	p.(Phe776LeufsTer75)	framshift deletion
Pathogenic	g.23629804T>A	c.2350A>T	p.(Lys784Ter)	stopgain
Pathogenic	g.23629779G>C	c.2375C>G	p.(Ser792Ter)	stopgain
Pathogenic	g.23629771G>A	c.2383C>T	p.(Gln795Ter)	stopgain
Pathogenic	g.23629765G>A	c.2389C>T	p.(Gln797Ter)	stopgain
Pathogenic	g.23629732C>A	c.2422G>T	p.(Gly808Ter)	stopgain
Pathogenic	g.23629699del	c.2457del	p.(Glu820LysfsTer31)	framshift deletion
Pathogenic	g.23629690G>A	c.2464C>T	p.(Gln822Ter)	stopgain
Pathogenic	g.23629684del	c.2470del	p.(Cys824ValfsTer27)	framshift deletion
Pathogenic	g.23629675del	c.2479del	p.(Thr827HisfsTer24)	framshift deletion
Pathogenic	g.23629669G>A	c.2485C>T	p.(Gln829Ter)	stopgain
Pathogenic	g.23629667del	c.2488del	p.(Glu830SerfsTer21)	framshift deletion
Pathogenic	g.23629645C>A	c.2509G>T	p.(Glu837Ter)	stopgain
Pathogenic	g.23629638A>G	c.2514+2T>C	-	splice site
Pathogenic	g.23629271del	c.2521del	p.(Thr841GlnfsTer10)	framshift deletion
Pathogenic	g.23629241del	c.2549del	p.(Ile850LysfsTer12)	framshift deletion
Pathogenic	g.23629217del	c.2575del	p.(Ser859GlnfsTer3)	framshift deletion
Pathogenic	g.23629203C>A	c.2586+1G>T	-	splice site
Pathogenic	g.23626390G>C	c.2594C>G	p.(Ser865Ter)	stopgain
Pathogenic	g.23626388del	c.2597del	p.(Gly866ValfsTer5)	framshift deletion
Pathogenic	g.23626354C>T	c.2630G>A	p.(Trp877Ter)	stopgain
Pathogenic	g.23626353C>T	c.2631G>A	p.(Trp877Ter)	stopgain
Pathogenic	g.23626352C>A	c.2632G>T	p.(Glu878Ter)	stopgain
Pathogenic	g.23626351del	c.2635del	p.(Arg879GlufsTer10)	framshift deletion
Pathogenic	g.23626334C>A	c.2650G>T	p.(Glu884Ter)	stopgain
Pathogenic	g.23626311G>T	c.2673C>A	p.(Cys891Ter)	stopgain
Pathogenic	g.23626310C>A	c.2674G>T	p.(Glu892Ter)	stopgain
Pathogenic	g.23626300del	c.2686del	p.(Ser896LeufsTer27)	framshift deletion
Pathogenic	g.23626291C>T	c.2693G>A	p.(Trp898Ter)	stopgain
Pathogenic	g.23626290C>T	c.2694G>A	p.(Trp898Ter)	stopgain
Pathogenic	g.23626273C>T	c.2711G>A	p.(Trp904Ter)	stopgain
Pathogenic	g.23626272C>T	c.2712G>A	p.(Trp904Ter)	stopgain
Pathogenic	g.23626268del	c.2716del	p.(Trp906GlyfsTer17)	framshift deletion
Pathogenic	g.23626267del	c.2719del	p.(Glu907LysfsTer16)	framshift deletion
Pathogenic	g.23626266C>T	c.2718G>A	p.(Trp906Ter)	stopgain
Pathogenic	g.23626258del	c.2728del	p.(Tyr910IlefsTer13)	framshift deletion
Pathogenic	g.23626248C>T	c.2736G>A	p.(Trp912Ter)	stopgain
Pathogenic	g.23626242del	c.2742del	p.(Phe914LeufsTer9)	framshift deletion
Pathogenic	g.23624082G>A	c.2761C>T	p.(Gln921Ter)	stopgain
Pathogenic	g.23624081del	c.2762del	p.(Gln921ArgfsTer2)	framshift deletion
Pathogenic	g.23624073del	c.2771del	p.(Pro924GlnfsTer11)	framshift deletion
Pathogenic	g.23624070del	c.2773del	p.(Val925CysfsTer10)	framshift deletion
Pathogenic	g.23624056A>C	c.2787T>G	p.(Tyr929Ter)	stopgain
Pathogenic	g.23624026del	c.2818del	p.(Glu940LysfsTer22)	framshift deletion
Pathogenic	g.23624019T>A	c.2824A>T	p.(Arg942Ter)	stopgain
Pathogenic	g.23624011del	c.2832del	p.(Arg945GlyfsTer17)	framshift deletion
Pathogenic	g.23624007A>C	c.2834+2T>G	-	splice site
Pathogenic	g.23623128del	c.2837del	p.(Ala946AspfsTer16)	framshift deletion
Pathogenic	g.23623116del	c.2850del	p.(Ser951LeufsTer11)	framshift deletion
Pathogenic	g.23623105C>A	c.2860G>T	p.(Glu954Ter)	stopgain
Pathogenic	g.23623099C>A	c.2866G>T	p.(Glu956Ter)	stopgain
Pathogenic	g.23623096T>A	c.2869A>T	p.(Lys957Ter)	stopgain
Pathogenic	g.23623077del	c.2888del	p.(Ser963LeufsTer4)	framshift deletion
Pathogenic	g.23623050del	c.2915del	p.(Leu972ArgfsTer6)	framshift deletion
Pathogenic	g.23623029del	c.2936del	p.(Ser979IlefsTer11)	framshift deletion
Pathogenic	g.23623027del	c.2938del	p.(Ser980AlafsTer10)	framshift deletion
Pathogenic	g.23623017del	c.2950del	p.(Leu984PhefsTer6)	framshift deletion
Pathogenic	g.23623014del	c.2953del	p.(Ser985LeufsTer5)	framshift deletion
Pathogenic	g.23623003G>A	c.2962C>T	p.(Gln988Ter)	stopgain
Pathogenic	g.23623002del	c.2964del	p.(Val989Ter)	framshift deletion
Pathogenic	g.23622999del	c.2966del	p.(Val989GlufsTer4)	framshift deletion
Pathogenic	g.23622997C>A	c.2968G>T	p.(Glu990Ter)	stopgain
Pathogenic	g.23621477del	c.2999del	p.(Gly1000AlafsTer7)	framshift deletion
Pathogenic	g.23621453del	c.3026del	p.(Pro1009LeufsTer6)	framshift deletion
Pathogenic	g.23621448del	c.3027del	p.(Glu1010ArgfsTer5)	framshift deletion
Pathogenic	g.23621447C>A	c.3028G>T	p.(Glu1010Ter)	stopgain
Pathogenic	g.23621423del	c.3052del	p.(Glu1018ArgfsTer15)	framshift deletion
Pathogenic	g.23621417G>A	c.3058C>T	p.(Gln1020Ter)	stopgain
Pathogenic	g.23621395del	c.3081del	p.(Gly1028ValfsTer5)	framshift deletion
Pathogenic	g.23614092del	c.3114del	p.(Trp1038Ter)	framshift deletion
Pathogenic	g.23614091C>T	c.3114G>A	p.(Trp1038Ter)	stopgain
Pathogenic	g.23614079del	c.3126del	p.(Gly1043ValfsTer4)	framshift deletion
Pathogenic	g.23614066del	c.3143del	p.(Lys1048ArgfsTer27)	framshift deletion
Pathogenic	g.23614040G>T	c.3165C>A	p.(Tyr1055Ter)	stopgain
Pathogenic	g.23614040G>C	c.3165C>G	p.(Tyr1055Ter)	stopgain
Pathogenic	g.23614039G>A	c.3166C>T	p.(Gln1056Ter)	stopgain
Pathogenic	g.23614030del	c.3175del	p.(Val1059SerfsTer16)	framshift deletion
Pathogenic	g.23614025A>T	c.3180T>A	p.(Cys1060Ter)	stopgain
Pathogenic	g.23614021del	c.3186del	p.(Ala1063ProfsTer12)	framshift deletion
Pathogenic	g.23608013del	c.3204del	p.(Leu1069PhefsTer6)	framshift deletion
Pathogenic	g.23607986del	c.3228del	p.(Cys1078ValfsTer17)	framshift deletion
Pathogenic	g.23607953del	c.3263del	p.(Pro1088LeufsTer7)	framshift deletion
Pathogenic	g.23607918del	c.3296del	p.(Thr1099ArgfsTer7)	framshift deletion
Pathogenic	g.23607905del	c.3311del	p.(Gly1104ValfsTer2)	framshift deletion
Pathogenic	g.23607891del	c.3323del	p.(Tyr1108SerfsTer16)	framshift deletion
Pathogenic	g.23607883del	c.3332del	p.(Pro1111LeufsTer13)	framshift deletion
Pathogenic	g.23607874G>A	c.3340C>T	p.(Gln1114Ter)	stopgain
Pathogenic	g.23607863C>T	c.3350+1G>A	-	splice site
Pathogenic	g.23603670C>T	c.3351-1G>A	-	splice site
Pathogenic	g.23603662C>A	c.3358G>T	p.(Glu1120Ter)	stopgain
Pathogenic	g.23603628del	c.3392del	p.(Ile1131ThrfsTer2)	framshift deletion
Pathogenic	g.23603625A>T	c.3395T>A	p.(Leu1132Ter)	stopgain
Pathogenic	g.23603600C>T	c.3420G>A	p.(Trp1140Ter)	stopgain
Pathogenic	g.23603595A>T	c.3425T>A	p.(Leu1142Ter)	stopgain
Pathogenic	g.23603595A>C	c.3425T>G	p.(Leu1142Ter)	stopgain
Pathogenic	g.23603584G>A	c.3436C>T	p.(Gln1146Ter)	stopgain
Pathogenic	g.23603579A>T	c.3441T>A	p.(Cys1147Ter)	stopgain
Pathogenic	g.23603567del	c.3455del	p.(Pro1152HisfsTer11)	framshift deletion
Pathogenic	g.23603551G>A	c.3469C>T	p.(Gln1157Ter)	stopgain
Pathogenic	g.23603546del	c.3475del	p.(Trp1159GlyfsTer4)	framshift deletion
Pathogenic	g.23603544C>T	c.3476G>A	p.(Trp1159Ter)	stopgain
Pathogenic	g.23603543C>T	c.3477G>A	p.(Trp1159Ter)	stopgain
Pathogenic	g.23603526G>T	c.3494C>A	p.(Ser1165Ter)	stopgain
Pathogenic	g.23603525del	c.3497del	p.(Gly1166ValfsTer25)	framshift deletion
Pathogenic	g.23603497G>A	c.3523C>T	p.(Gln1175Ter)	stopgain
Pathogenic	g.23603479del	c.3543del	p.(Phe1181LeufsTer10)	framshift deletion
Pathogenic	g.23603471G>T	c.3549C>A	p.(Tyr1183Ter)	stopgain
Pathogenic/Likely pathogenic	g.23641109C>A	c.48+1G>T	-	splice site
Pathogenic/Likely pathogenic	g.23638116A>C	c.62T>G	p.(Leu21Ter)	stopgain
Pathogenic/Likely pathogenic	g.23638106del	c.72del	p.(Arg26GlyfsTer7)	framshift deletion
Pathogenic/Likely pathogenic	g.23638105del	c.76del	p.(Arg26GlyfsTer7)	framshift deletion
Pathogenic/Likely pathogenic	g.23637883G>A	c.178C>T	p.(Gln60Ter)	stopgain
Pathogenic/Likely pathogenic	g.23637865G>A	c.196C>T	p.(Gln66Ter)	stopgain
Pathogenic/Likely pathogenic	g.23637849C>A	c.211+1G>T	-	splice site
Pathogenic/Likely pathogenic	g.23636336T>G	c.212-2A>C	-	splice site
Pathogenic/Likely pathogenic	g.23636336T>C	c.212-2A>G	-	splice site
Pathogenic/Likely pathogenic	g.23636335C>T	c.212-1G>A	-	splice site
Pathogenic/Likely pathogenic	g.23636323del	c.226del	p.(Ile76TyrfsTer101)	framshift deletion
Pathogenic/Likely pathogenic	g.23636102del	c.444del	p.(Lys149SerfsTer28)	framshift deletion
Pathogenic/Likely pathogenic	g.23636074G>A	c.472C>T	p.(Gln158Ter)	stopgain
Pathogenic/Likely pathogenic	g.23636071C>A	c.475G>T	p.(Glu159Ter)	stopgain
Pathogenic/Likely pathogenic	g.23636043G>T	c.503C>A	p.(Ser168Ter)	stopgain
Pathogenic/Likely pathogenic	g.23635998del	c.548del	p.(Ser183IlefsTer10)	framshift deletion
Pathogenic/Likely pathogenic	g.23635927del	c.620del	p.(Pro207GlnfsTer16)	framshift deletion
Pathogenic/Likely pathogenic	g.23635787del	c.759del	p.(Ser254GlnfsTer25)	framshift deletion
Pathogenic/Likely pathogenic	g.23635785G>C	c.761C>G	p.(Ser254Ter)	stopgain
Pathogenic/Likely pathogenic	g.23635606G>A	c.940C>T	p.(Gln314Ter)	stopgain
Pathogenic/Likely pathogenic	g.23635504G>A	c.1042C>T	p.(Gln348Ter)	stopgain
Pathogenic/Likely pathogenic	g.23635446del	c.1103del	p.(Asn368IlefsTer8)	framshift deletion
Pathogenic/Likely pathogenic	g.23635438G>A	c.1108C>T	p.(Gln370Ter)	stopgain
Pathogenic/Likely pathogenic	g.23635391del	c.1156del	p.(Thr386ProfsTer38)	framshift deletion
Pathogenic/Likely pathogenic	g.23635364del	c.1183del	p.(Ser395LeufsTer29)	framshift deletion
Pathogenic/Likely pathogenic	g.23635319A>T	c.1227T>A	p.(Tyr409Ter)	stopgain
Pathogenic/Likely pathogenic	g.23635282del	c.1266del	p.(Val423Ter)	framshift deletion
Pathogenic/Likely pathogenic	g.23635258G>A	c.1288C>T	p.(Gln430Ter)	stopgain
Pathogenic/Likely pathogenic	g.23635180C>A	c.1366G>T	p.(Glu456Ter)	stopgain
Pathogenic/Likely pathogenic	g.23635162C>A	c.1384G>T	p.(Glu462Ter)	stopgain
Pathogenic/Likely pathogenic	g.23635122G>C	c.1424C>G	p.(Ser475Ter)	stopgain
Pathogenic/Likely pathogenic	g.23635095A>T	c.1451T>A	p.(Leu484Ter)	stopgain
Pathogenic/Likely pathogenic	g.23635095A>C	c.1451T>G	p.(Leu484Ter)	stopgain
Pathogenic/Likely pathogenic	g.23635062del	c.1485del	p.(Asp496IlefsTer65)	framshift deletion
Pathogenic/Likely pathogenic	g.23635057del	c.1490del	p.(Asn497MetfsTer64)	framshift deletion
Pathogenic/Likely pathogenic	g.23635050A>T	c.1496T>A	p.(Leu499Ter)	stopgain
Pathogenic/Likely pathogenic	g.23635008del	c.1538del	p.(Thr513LysfsTer48)	framshift deletion
Pathogenic/Likely pathogenic	g.23634984del	c.1565del	p.(Pro522GlnfsTer39)	framshift deletion
Pathogenic/Likely pathogenic	g.23634893A>T	c.1653T>A	p.(Tyr551Ter)	stopgain
Pathogenic/Likely pathogenic	g.23630430C>T	c.1724G>A	p.(Trp575Ter)	stopgain
Pathogenic/Likely pathogenic	g.23630401del	c.1753del	p.(Asp585MetfsTer14)	framshift deletion
Pathogenic/Likely pathogenic	g.23630234del	c.1924del	p.(Met642CysfsTer18)	framshift deletion
Pathogenic/Likely pathogenic	g.23629999del	c.2156del	p.(Pro719LeufsTer13)	framshift deletion
Pathogenic/Likely pathogenic	g.23629962A>C	c.2192T>G	p.(Leu731Ter)	stopgain
Pathogenic/Likely pathogenic	g.23629936G>A	c.2218C>T	p.(Gln740Ter)	stopgain
Pathogenic/Likely pathogenic	g.23629818G>C	c.2336C>G	p.(Ser779Ter)	stopgain
Pathogenic/Likely pathogenic	g.23629786G>A	c.2368C>T	p.(Gln790Ter)	stopgain
Pathogenic/Likely pathogenic	g.23629768C>A	c.2386G>T	p.(Gly796Ter)	stopgain
Pathogenic/Likely pathogenic	g.23629764del	c.2391del	p.(Gln797HisfsTer54)	framshift deletion
Pathogenic/Likely pathogenic	g.23629749del	c.2405del	p.(Cys802LeufsTer49)	framshift deletion
Pathogenic/Likely pathogenic	g.23629642G>A	c.2512C>T	p.(Gln838Ter)	stopgain
Pathogenic/Likely pathogenic	g.23629224G>A	c.2566C>T	p.(Gln856Ter)	stopgain
Pathogenic/Likely pathogenic	g.23629214G>T	c.2576C>A	p.(Ser859Ter)	stopgain
Pathogenic/Likely pathogenic	g.23629207del	c.2585del	p.(Lys862ArgfsTer9)	framshift deletion
Pathogenic/Likely pathogenic	g.23626378del	c.2607del	p.(Val870Ter)	framshift deletion
Pathogenic/Likely pathogenic	g.23626254A>T	c.2730T>A	p.(Tyr910Ter)	stopgain
Pathogenic/Likely pathogenic	g.23626235C>T	c.2748+1G>A	-	splice site
Pathogenic/Likely pathogenic	g.23626235C>A	c.2748+1G>T	-	splice site
Pathogenic/Likely pathogenic	g.23624084A>C	c.2759T>G	p.(Leu920Ter)	stopgain
Pathogenic/Likely pathogenic	g.23624008C>T	c.2834+1G>A	-	splice site
Pathogenic/Likely pathogenic	g.23624008C>G	c.2834+1G>C	-	splice site
Pathogenic/Likely pathogenic	g.23624008C>A	c.2834+1G>T	-	splice site
Pathogenic/Likely pathogenic	g.23624007A>G	c.2834+2T>C	-	splice site
Pathogenic/Likely pathogenic	g.23623131C>G	c.2835-1G>C	-	splice site
Pathogenic/Likely pathogenic	g.23623093G>A	c.2872C>T	p.(Gln958Ter)	stopgain
Pathogenic/Likely pathogenic	g.23623087del	c.2878del	p.(Leu960TyrfsTer2)	framshift deletion
Pathogenic/Likely pathogenic	g.23622979C>A	c.2986G>T	p.(Glu996Ter)	stopgain
Pathogenic/Likely pathogenic	g.23621462del	c.3017del	p.(Leu1006Ter)	framshift deletion
Pathogenic/Likely pathogenic	g.23621430del	c.3048del	p.(Phe1016LeufsTer17)	framshift deletion
Pathogenic/Likely pathogenic	g.23621408G>A	c.3067C>T	p.(Gln1023Ter)	stopgain
Pathogenic/Likely pathogenic	g.23621362C>T	c.3113G>A	p.(Trp1038Ter)	stopgain
Pathogenic/Likely pathogenic	g.23614090del	c.3116del	p.(Asn1039IlefsTer2)	framshift deletion
Pathogenic/Likely pathogenic	g.23614075G>A	c.3130C>T	p.(Gln1044Ter)	stopgain
Pathogenic/Likely pathogenic	g.23608013C>T	c.3202-1G>A	-	splice site
Pathogenic/Likely pathogenic	g.23607980A>T	c.3234T>A	p.(Cys1078Ter)	stopgain
Pathogenic/Likely pathogenic	g.23607958G>A	c.3256C>T	p.(Arg1086Ter)	stopgain
Pathogenic/Likely pathogenic	g.23607958del	c.3256del	p.(Arg1086GlufsTer9)	framshift deletion
Pathogenic/Likely pathogenic	g.23607943G>A	c.3271C>T	p.(Gln1091Ter)	stopgain
Pathogenic/Likely pathogenic	g.23607890G>C	c.3324C>G	p.(Tyr1108Ter)	stopgain
Pathogenic/Likely pathogenic	g.23607860T>C	c.3350+4A>G	-	splice site
Pathogenic/Likely pathogenic	g.23603659del	c.3362del	p.(Gly1121ValfsTer3)	framshift deletion
Pathogenic/Likely pathogenic	g.23603596del	c.3425del	p.(Leu1142TyrfsTer21)	framshift deletion
Pathogenic/Likely pathogenic	g.23603529C>T	c.3491G>A	p.(Trp1164Ter)	stopgain
Pathogenic/Likely pathogenic	g.23603528C>T	c.3492G>A	p.(Trp1164Ter)	stopgain
Pathogenic/Likely pathogenic	g.23603471G>C	c.3549C>G	p.(Tyr1183Ter)	stopgain
Likely pathogenic	g.23641157T>C	c.1A>G	p.(Met1?)	start loss
Likely pathogenic	g.23641155C>T	c.3G>A	p.(Met1?)	start loss
Likely pathogenic	g.23641110del	c.48+1del	-	splice site
Likely pathogenic	g.23641109C>T	c.48+1G>A	-	splice site
Likely pathogenic	g.23641108A>C	c.48+2T>G	-	splice site
Likely pathogenic	g.23638130C>T	c.49-1G>A	-	splice site
Likely pathogenic	g.23638120T>A	c.58A>T	p.(Lys20Ter)	stopgain
Likely pathogenic	g.23638074A>G	c.104T>C	p.(Leu35Pro)	nonsynonymous SNV
Likely pathogenic	g.23638069C>T	c.108+1G>A	-	splice site
Likely pathogenic	g.23638068A>G	c.108+2T>C	-	splice site
Likely pathogenic	g.23637954T>G	c.109-2A>C	-	splice site
Likely pathogenic	g.23637954T>C	c.109-2A>G	-	splice site
Likely pathogenic	g.23637849C>T	c.211+1G>A	-	splice site
Likely pathogenic	g.23637848A>G	c.211+2T>C	-	splice site
Likely pathogenic	g.23636125G>A	c.421C>T	p.(Gln141Ter)	stopgain
Likely pathogenic	g.23635933C>A	c.613G>T	p.(Glu205Ter)	stopgain
Likely pathogenic	g.23635777del	c.770del	p.(Gly257ValfsTer22)	framshift deletion
Likely pathogenic	g.23635705del	c.841del	p.(Ile281LeufsTer7)	framshift deletion
Likely pathogenic	g.23635627del	c.921del	p.(Ala308LeufsTer2)	framshift deletion
Likely pathogenic	g.23635498del	c.1048del	p.(Gln350LysfsTer6)	framshift deletion
Likely pathogenic	g.23635096del	c.1451del	p.(Leu484Ter)	framshift deletion
Likely pathogenic	g.23634898del	c.1650del	p.(Lys550AsnfsTer11)	framshift deletion
Likely pathogenic	g.23634861C>T	c.1684+1G>A	-	splice site
Likely pathogenic	g.23634861C>A	c.1684+1G>T	-	splice site
Likely pathogenic	g.23630441del	c.1714del	p.(Ser572ProfsTer27)	framshift deletion
Likely pathogenic	g.23630370del	c.1784del	p.(Asp595ValfsTer4)	framshift deletion
Likely pathogenic	g.23630317G>A	c.1837C>T	p.(Gln613Ter)	stopgain
Likely pathogenic	g.23630309del	c.1845del	p.(Asp616MetfsTer12)	framshift deletion
Likely pathogenic	g.23630142A>C	c.2012T>G	p.(Leu671Ter)	stopgain
Likely pathogenic	g.23630125del	c.2029del	p.(Val677PhefsTer32)	framshift deletion
Likely pathogenic	g.23629639C>T	c.2514+1G>A	-	splice site
Likely pathogenic	g.23629639C>G	c.2514+1G>C	-	splice site
Likely pathogenic	g.23629276C>T	c.2515-1G>A	-	splice site
Likely pathogenic	g.23629276C>A	c.2515-1G>T	-	splice site
Likely pathogenic	g.23626365del	c.2619del	p.(Ser873ArgfsTer16)	framshift deletion
Likely pathogenic	g.23626235C>G	c.2748+1G>C	-	splice site
Likely pathogenic	g.23626234A>G	c.2748+2T>C	-	splice site
Likely pathogenic	g.23624096T>G	c.2749-2A>C	-	splice site
Likely pathogenic	g.23624096T>C	c.2749-2A>G	-	splice site
Likely pathogenic	g.23624095C>T	c.2749-1G>A	-	splice site
Likely pathogenic	g.23624095C>G	c.2749-1G>C	-	splice site
Likely pathogenic	g.23624095C>A	c.2749-1G>T	-	splice site
Likely pathogenic	g.23623132T>G	c.2835-2A>C	-	splice site
Likely pathogenic	g.23623131C>T	c.2835-1G>A	-	splice site
Likely pathogenic	g.23622970del	c.2996+1del	-	splice site
Likely pathogenic	g.23622968C>A	c.2996+1G>T	-	splice site
Likely pathogenic	g.23622967A>G	c.2996+2T>C	-	splice site
Likely pathogenic	g.23621480T>A	c.2997-2A>T	-	splice site
Likely pathogenic	g.23621405del	c.3070del	p.(Glu1024LysfsTer9)	framshift deletion
Likely pathogenic	g.23621361C>T	c.3113+1G>A	-	splice site
Likely pathogenic	g.23621357C>T	c.3113+5G>A	-	splice site
Likely pathogenic	g.23621357C>G	c.3113+5G>C	-	splice site
Likely pathogenic	g.23614092C>T	c.3114-1G>A	-	splice site
Likely pathogenic	g.23614092C>G	c.3114-1G>C	-	splice site
Likely pathogenic	g.23614003C>A	c.3201+1G>T	-	splice site
Likely pathogenic	g.23613999C>A	c.3201+5G>T	-	splice site
Likely pathogenic	g.23608014T>G	c.3202-2A>C	-	splice site
Likely pathogenic	g.23608014T>C	c.3202-2A>G	-	splice site
Likely pathogenic	g.23608013C>G	c.3202-1G>C	-	splice site
Likely pathogenic	g.23607963G>T	c.3251C>A	p.(Ser1084Ter)	stopgain
Likely pathogenic	g.23607890G>T	c.3324C>A	p.(Tyr1108Ter)	stopgain
Likely pathogenic	g.23607864del	c.3350+1del	-	splice site
Likely pathogenic	g.23607862G>C	c.3350+2C>G	-	splice site
Likely pathogenic	g.23607860T>G	c.3350+4A>C	-	splice site
Likely pathogenic	g.23603671T>C	c.3351-2A>G	-	splice site
Likely pathogenic	g.23603670C>G	c.3351-1G>C	-	splice site
Likely pathogenic	g.23603604del	c.3418del	p.(Trp1140GlyfsTer23)	framshift deletion
Likely pathogenic	g.23603540del	c.3483del	p.(Phe1161LeufsTer2)	framshift deletion

## Sheet: BVs
Table S1B. human PALB2 BVs identified from Clinvar database
Clinical Significance	GRCh38 (NC_000016.10)	cDNA (NM_0.4675.4)	Protein (NP_078951.2)	Mutation Type
Benign	g.23641699A>G	c.48+109A>G	-	intron
Benign	g.23641516C>G	c.-27C>G	-	intron
Benign	g.23641205T>C	c.-48A>G	-	intron
Benign	g.23641204C>T	c.-47G>A	-	intron
Benign	g.23641112T>C	c.46A>G	p.(Lys16Glu)	nonsynonymous SNV
Benign	g.23638294G>C	c.49-165C>G	-	intron
Benign	g.23637659T>A	c.211+191A>T	-	intron
Benign	g.23637576G>A	c.211+274C>T	-	intron
Benign	g.23637530C>T	c.211+320G>A	-	intron
Benign	g.23636367T>G	c.212-33A>C	-	intron
Benign	g.23635085G>A	c.1461C>T	p.(Val487=)	synonymous SNV
Benign	g.23634833T>C	c.1684+29A>G	-	intron
Benign	g.23633265A>G	c.1684+1597T>C	-	intron
Benign	g.23629146G>A	c.2586+58C>T	-	intron
Benign	g.23627100C>T	c.2587-703G>A	-	intron
Benign	g.23625930G>C	c.2748+306C>G	-	intron
Benign	g.23623429C>A	c.2835-299G>T	-	intron
Benign	g.23622705A>G	c.2996+264T>C	-	intron
Benign	g.23622102C>G	c.2997-624G>C	-	intron
Benign	g.23621158C>T	c.3113+204G>A	-	intron
Benign	g.23621037T>C	c.3113+325A>G	-	intron
Benign	g.23619986G>C	c.3113+1376C>G	-	intron
Benign	g.23613909G>A	c.3201+95C>T	-	intron
Benign	g.23613903T>C	c.3201+101A>G	-	intron
Benign/Likely benign	g.23641167G>A	c.-10C>T	-	intron
Benign/Likely benign	g.23641143G>A	c.15C>T	p.(Pro5=)	synonymous SNV
Benign/Likely benign	g.23637866C>T	c.195G>A	p.(Pro65=)	synonymous SNV
Benign/Likely benign	g.23636392T>G	c.212-58A>C	-	intron
Benign/Likely benign	g.23635825T>C	c.721A>G	p.(Asn241Asp)	nonsynonymous SNV
Benign/Likely benign	g.23635781A>G	c.765T>C	p.(Asp255=)	synonymous SNV
Benign/Likely benign	g.23635778G>A	c.768C>T	p.(Ser256=)	synonymous SNV
Benign/Likely benign	g.23635637G>A	c.909C>T	p.(Leu303=)	synonymous SNV
Benign/Likely benign	g.23635621T>C	c.925A>G	p.(Ile309Val)	nonsynonymous SNV
Benign/Likely benign	g.23635265A>G	c.1281T>C	p.(Ala427=)	synonymous SNV
Benign/Likely benign	g.23635235T>C	c.1311A>G	p.(Lys437=)	synonymous SNV
Benign/Likely benign	g.23635127T>G	c.1419A>C	p.(Pro473=)	synonymous SNV
Benign/Likely benign	g.23635115G>A	c.1431C>T	p.(Thr477=)	synonymous SNV
Benign/Likely benign	g.23635076G>A	c.1470C>T	p.(Pro490=)	synonymous SNV
Benign/Likely benign	g.23634974T>C	c.1572A>G	p.(Ser524=)	synonymous SNV
Benign/Likely benign	g.23634940G>A	c.1606C>T	p.(Leu536=)	synonymous SNV
Benign/Likely benign	g.23634935C>G	c.1611G>C	p.(Ser537=)	synonymous SNV
Benign/Likely benign	g.23634923C>T	c.1623G>A	p.(Arg541=)	synonymous SNV
Benign/Likely benign	g.23634905G>A	c.1641C>T	p.(Thr547=)	synonymous SNV
Benign/Likely benign	g.23634870T>C	c.1676A>G	p.(Gln559Arg)	nonsynonymous SNV
Benign/Likely benign	g.23630360C>T	c.1794G>A	p.(Leu598=)	synonymous SNV
Benign/Likely benign	g.23630344G>A	c.1810C>T	p.(Leu604=)	synonymous SNV
Benign/Likely benign	g.23630273C>A	c.1881G>T	p.(Val627=)	synonymous SNV
Benign/Likely benign	g.23630231T>C	c.1923A>G	p.(Lys641=)	synonymous SNV
Benign/Likely benign	g.23630219C>T	c.1935G>A	p.(Glu645=)	synonymous SNV
Benign/Likely benign	g.23630140C>G	c.2014G>C	p.(Glu672Gln)	nonsynonymous SNV
Benign/Likely benign	g.23630127A>G	c.2027T>C	p.(Ile676Thr)	nonsynonymous SNV
Benign/Likely benign	g.23630072T>C	c.2082A>G	p.(Thr694=)	synonymous SNV
Benign/Likely benign	g.23630019G>A	c.2135C>T	p.(Ala712Val)	nonsynonymous SNV
Benign/Likely benign	g.23629991T>G	c.2163A>C	p.(Thr721=)	synonymous SNV
Benign/Likely benign	g.23629946G>T	c.2208C>A	p.(Ala736=)	synonymous SNV
Benign/Likely benign	g.23629910T>C	c.2244A>G	p.(Thr748=)	synonymous SNV
Benign/Likely benign	g.23629898T>C	c.2256A>G	p.(Gly752=)	synonymous SNV
Benign/Likely benign	g.23629789G>A	c.2365C>T	p.(Leu789=)	synonymous SNV
Benign/Likely benign	g.23629646G>C	c.2508C>G	p.(Val836=)	synonymous SNV
Benign/Likely benign	g.23629630T>C	c.2514+10A>G	-	intron
Benign/Likely benign	g.23629189G>T	c.2586+15C>A	-	intron
Benign/Likely benign	g.23629123G>A	c.2586+81C>T	-	intron
Benign/Likely benign	g.23626394G>A	c.2590C>T	p.(Pro864Ser)	nonsynonymous SNV
Benign/Likely benign	g.23626377G>T	c.2607C>A	p.(Ser869=)	synonymous SNV
Benign/Likely benign	g.23626377G>A	c.2607C>T	p.(Ser869=)	synonymous SNV
Benign/Likely benign	g.23626242G>A	c.2742C>T	p.(Phe914=)	synonymous SNV
Benign/Likely benign	g.23626221G>A	c.2748+15C>T	-	intron
Benign/Likely benign	g.23626220C>T	c.2748+16G>A	-	intron
Benign/Likely benign	g.23624049C>T	c.2794G>A	p.(Val932Met)	nonsynonymous SNV
Benign/Likely benign	g.23623994T>C	c.2834+15A>G	-	intron
Benign/Likely benign	g.23623991T>A	c.2834+18A>T	-	intron
Benign/Likely benign	g.23623084G>A	c.2881C>T	p.(Leu961=)	synonymous SNV
Benign/Likely benign	g.23622972C>T	c.2993G>A	p.(Gly998Glu)	nonsynonymous SNV
Benign/Likely benign	g.23622952A>G	c.2996+17T>C	-	intron
Benign/Likely benign	g.23614064T>C	c.3141A>G	p.(Lys1047=)	synonymous SNV
Benign/Likely benign	g.23608004G>C	c.3210C>G	p.(Leu1070=)	synonymous SNV
Benign/Likely benign	g.23607962C>T	c.3252G>A	p.(Ser1084=)	synonymous SNV
Benign/Likely benign	g.23607914A>T	c.3300T>A	p.(Thr1100=)	synonymous SNV
Benign/Likely benign	g.23607914A>C	c.3300T>G	p.(Thr1100=)	synonymous SNV
Benign/Likely benign	g.23603717C>A	c.3351-48G>T	-	intron
Benign/Likely benign	g.23603525C>T	c.3495G>A	p.(Ser1165=)	synonymous SNV
Likely benign	g.23641351G>C	c.-194C>G	-	5-UTR
Likely benign	g.23641302C>G	c.-145G>C	-	5-UTR
Likely benign	g.23641261G>A	c.-104C>T	-	5-UTR
Likely benign	g.23641255G>T	c.-98C>A	-	5-UTR
Likely benign	g.23641206G>T	c.-49C>A	-	5-UTR
Likely benign	g.23641203C>T	c.-46G>A	-	5-UTR
Likely benign	g.23641202G>C	c.-45C>G	-	5-UTR
Likely benign	g.23641196C>A	c.-39G>T	-	5-UTR
Likely benign	g.23641193C>T	c.-36G>A	-	5-UTR
Likely benign	g.23641193C>G	c.-36G>C	-	5-UTR
Likely benign	g.23641182G>T	c.-25C>A	-	5-UTR
Likely benign	g.23641158C>G	c.-1G>C	-	5-UTR
Likely benign	g.23641152G>A	c.6C>T	p.(Asp2=)	synonymous SNV
Likely benign	g.23641149C>T	c.9G>A	p.(Glu3=)	synonymous SNV
Likely benign	g.23641143G>C	c.15C>G	p.(Pro5=)	synonymous SNV
Likely benign	g.23641140C>T	c.18G>A	p.(Gly6=)	synonymous SNV
Likely benign	g.23641137C>T	c.21G>A	p.(Lys7=)	synonymous SNV
Likely benign	g.23641134G>T	c.24C>A	p.(Pro8=)	synonymous SNV
Likely benign	g.23641134G>A	c.24C>T	p.(Pro8=)	synonymous SNV
Likely benign	g.23641132A>T	c.26T>A	p.(Leu9His)	nonsynonymous SNV
Likely benign	g.23641131G>C	c.27C>G	p.(Leu9=)	synonymous SNV
Likely benign	g.23641128G>A	c.30C>T	p.(Ser10=)	synonymous SNV
Likely benign	g.23641122C>T	c.36G>A	p.(Glu12=)	synonymous SNV
Likely benign	g.23641119C>T	c.39G>A	p.(Glu13=)	synonymous SNV
Likely benign	g.23641116C>T	c.42G>A	p.(Lys14=)	synonymous SNV
Likely benign	g.23641113T>C	c.45A>G	p.(Glu15=)	synonymous SNV
Likely benign	g.23641102C>T	c.48+8G>A	-	intron
Likely benign	g.23641101C>T	c.48+9G>A	-	intron
Likely benign	g.23641100C>A	c.48+10G>T	-	intron
Likely benign	g.23641097G>A	c.48+13C>T	-	intron
Likely benign	g.23641095C>T	c.48+15G>A	-	intron
Likely benign	g.23641094C>T	c.48+16G>A	-	intron
Likely benign	g.23641091C>T	c.48+19G>A	-	intron
Likely benign	g.23641091C>G	c.48+19G>C	-	intron
Likely benign	g.23641090C>T	c.48+20G>A	-	intron
Likely benign	g.23641083C>A	c.48+27G>T	-	intron
Likely benign	g.23641071G>T	c.48+39C>A	-	intron
Likely benign	g.23641060G>A	c.48+50C>T	-	intron
Likely benign	g.23640712T>C	c.48+398A>G	-	intron
Likely benign	g.23638302C>A	c.49-173G>T	-	intron
Likely benign	g.23638204C>T	c.49-75G>A	-	intron
Likely benign	g.23638183G>A	c.49-54C>T	-	intron
Likely benign	g.23638147C>G	c.49-18G>C	-	intron
Likely benign	g.23638144A>C	c.49-15T>G	-	intron
Likely benign	g.23638142A>G	c.49-13T>C	-	intron
Likely benign	g.23638133G>A	c.49-4C>T	-	intron
Likely benign	g.23638118T>C	c.60A>G	p.(Lys20=)	synonymous SNV
Likely benign	g.23638106C>T	c.72G>A	p.(Leu24=)	synonymous SNV
Likely benign	g.23638100C>T	c.78G>A	p.(Arg26=)	synonymous SNV
Likely benign	g.23638097T>C	c.81A>G	p.(Glu27=)	synonymous SNV
Likely benign	g.23638094G>A	c.84C>T	p.(Tyr28=)	synonymous SNV
Likely benign	g.23638088C>T	c.90G>A	p.(Lys30=)	synonymous SNV
Likely benign	g.23638085T>G	c.93A>C	p.(Thr31=)	synonymous SNV
Likely benign	g.23638085T>C	c.93A>G	p.(Thr31=)	synonymous SNV
Likely benign	g.23638084G>A	c.94C>T	p.(Leu32=)	synonymous SNV
Likely benign	g.23638076G>A	c.102C>T	p.(Arg34=)	synonymous SNV
Likely benign	g.23638062T>C	c.108+8A>G	-	intron
Likely benign	g.23638059G>A	c.108+11C>T	-	intron
Likely benign	g.23638011G>C	c.108+59C>G	-	intron
Likely benign	g.23637970A>G	c.109-18T>C	-	intron
Likely benign	g.23637960A>G	c.109-8T>C	-	intron
Likely benign	g.23637959G>T	c.109-7C>A	-	intron
Likely benign	g.23637959G>A	c.109-7C>T	-	intron
Likely benign	g.23637956G>C	c.109-4C>G	-	intron
Likely benign	g.23637956G>A	c.109-4C>T	-	intron
Likely benign	g.23637950A>T	c.111T>A	p.(Arg37=)	synonymous SNV
Likely benign	g.23637950A>G	c.111T>C	p.(Arg37=)	synonymous SNV
Likely benign	g.23637947G>A	c.114C>T	p.(Ala38=)	synonymous SNV
Likely benign	g.23637938A>T	c.123T>A	p.(Ala41=)	synonymous SNV
Likely benign	g.23637932C>T	c.129G>A	p.(Lys43=)	synonymous SNV
Likely benign	g.23637926C>T	c.135G>A	p.(Lys45=)	synonymous SNV
Likely benign	g.23637908T>A	c.153A>T	p.(Thr51=)	synonymous SNV
Likely benign	g.23637893A>G	c.168T>C	p.(Asp56=)	synonymous SNV
Likely benign	g.23637889A>G	c.172T>C	p.(Leu58=)	synonymous SNV
Likely benign	g.23637884A>G	c.177T>C	p.(Ser59=)	synonymous SNV
Likely benign	g.23637881C>T	c.180G>A	p.(Gln60=)	synonymous SNV
Likely benign	g.23637869T>C	c.192A>G	p.(Ser64=)	synonymous SNV
Likely benign	g.23637866C>A	c.195G>T	p.(Pro65=)	synonymous SNV
Likely benign	g.23637860T>C	c.201A>G	p.(Leu67=)	synonymous SNV
Likely benign	g.23637851T>G	c.210A>C	p.(Ser70=)	synonymous SNV
Likely benign	g.23637846T>C	c.211+4A>G	-	intron
Likely benign	g.23637843G>T	c.211+7C>A	-	intron
Likely benign	g.23637841T>C	c.211+9A>G	-	intron
Likely benign	g.23637840C>T	c.211+10G>A	-	intron
Likely benign	g.23637840C>A	c.211+10G>T	-	intron
Likely benign	g.23637836T>C	c.211+14A>G	-	intron
Likely benign	g.23637833G>A	c.211+17C>T	-	intron
Likely benign	g.23637831G>A	c.211+19C>T	-	intron
Likely benign	g.23637786A>G	c.211+64T>C	-	intron
Likely benign	g.23637684A>G	c.211+166T>C	-	intron
Likely benign	g.23636517A>C	c.212-183T>G	-	intron
Likely benign	g.23636514A>C	c.212-180T>G	-	intron
Likely benign	g.23636404A>G	c.212-70T>C	-	intron
Likely benign	g.23636379A>G	c.212-45T>C	-	intron
Likely benign	g.23636359A>T	c.212-25T>A	-	intron
Likely benign	g.23636352G>A	c.212-18C>T	-	intron
Likely benign	g.23636351T>A	c.212-17A>T	-	intron
Likely benign	g.23636350A>C	c.212-16T>G	-	intron
Likely benign	g.23636343G>A	c.212-9C>T	-	intron
Likely benign	g.23636342G>A	c.212-8C>T	-	intron
Likely benign	g.23636341A>G	c.212-7T>C	-	intron
Likely benign	g.23636303C>T	c.243G>A	p.(Lys81=)	synonymous SNV
Likely benign	g.23636302A>G	c.244T>C	p.(Leu82=)	synonymous SNV
Likely benign	g.23636297G>A	c.249C>T	p.(His83=)	synonymous SNV
Likely benign	g.23636288G>A	c.258C>T	p.(Thr86=)	synonymous SNV
Likely benign	g.23636285A>G	c.261T>C	p.(His87=)	synonymous SNV
Likely benign	g.23636270A>T	c.276T>A	p.(Thr92=)	synonymous SNV
Likely benign	g.23636270A>G	c.276T>C	p.(Thr92=)	synonymous SNV
Likely benign	g.23636270A>C	c.276T>G	p.(Thr92=)	synonymous SNV
Likely benign	g.23636258T>G	c.288A>C	p.(Thr96=)	synonymous SNV
Likely benign	g.23636258T>C	c.288A>G	p.(Thr96=)	synonymous SNV
Likely benign	g.23636255A>C	c.291T>G	p.(Ser97=)	synonymous SNV
Likely benign	g.23636249T>C	c.297A>G	p.(Thr99=)	synonymous SNV
Likely benign	g.23636237C>T	c.309G>A	p.(Gly103=)	synonymous SNV
Likely benign	g.23636234A>G	c.312T>C	p.(Pro104=)	synonymous SNV
Likely benign	g.23636228G>A	c.318C>T	p.(Ser106=)	synonymous SNV
Likely benign	g.23636225A>G	c.321T>C	p.(Phe107=)	synonymous SNV
Likely benign	g.23636216T>C	c.330A>G	p.(Gly110=)	synonymous SNV
Likely benign	g.23636213A>G	c.333T>C	p.(Asp111=)	synonymous SNV
Likely benign	g.23636210G>T	c.336C>A	p.(Gly112=)	synonymous SNV
Likely benign	g.23636210G>A	c.336C>T	p.(Gly112=)	synonymous SNV
Likely benign	g.23636207T>G	c.339A>C	p.(Pro113=)	synonymous SNV
Likely benign	g.23636204T>A	c.342A>T	p.(Gly114=)	synonymous SNV
Likely benign	g.23636201T>A	c.345A>T	p.(Gly115=)	synonymous SNV
Likely benign	g.23636195A>G	c.351T>C	p.(Pro117=)	synonymous SNV
Likely benign	g.23636183T>C	c.363A>G	p.(Thr121=)	synonymous SNV
Likely benign	g.23636177G>A	c.369C>T	p.(Asp123=)	synonymous SNV
Likely benign	g.23636174G>A	c.372C>T	p.(Thr124=)	synonymous SNV
Likely benign	g.23636171T>C	c.375A>G	p.(Gln125=)	synonymous SNV
Likely benign	g.23636168T>C	c.378A>G	p.(Glu126=)	synonymous SNV
Likely benign	g.23636159G>A	c.387C>T	p.(Pro129=)	synonymous SNV
Likely benign	g.23636150G>T	c.396C>A	p.(Val132=)	synonymous SNV
Likely benign	g.23636141A>G	c.405T>C	p.(Pro135=)	synonymous SNV
Likely benign	g.23636123C>T	c.423G>A	p.(Gln141=)	synonymous SNV
Likely benign	g.23636120C>T	c.426G>A	p.(Lys142=)	synonymous SNV
Likely benign	g.23636119G>A	c.427C>T	p.(Leu143=)	synonymous SNV
Likely benign	g.23636117C>A	c.429G>T	p.(Leu143=)	synonymous SNV
Likely benign	g.23636114T>C	c.432A>G	p.(Pro144=)	synonymous SNV
Likely benign	g.23636102C>T	c.444G>A	p.(Lys148=)	synonymous SNV
Likely benign	g.23636090C>T	c.456G>A	p.(Lys152=)	synonymous SNV
Likely benign	g.23636087C>T	c.459G>A	p.(Arg153=)	synonymous SNV
Likely benign	g.23636084T>C	c.462A>G	p.(Thr154=)	synonymous SNV
Likely benign	g.23636081A>G	c.465T>C	p.(Phe155=)	synonymous SNV
Likely benign	g.23636072C>T	c.474G>A	p.(Gln158=)	synonymous SNV
Likely benign	g.23636069C>T	c.477G>A	p.(Glu159=)	synonymous SNV
Likely benign	g.23636066T>C	c.480A>G	p.(Arg160=)	synonymous SNV
Likely benign	g.23636063G>A	c.483C>T	p.(Asp161=)	synonymous SNV
Likely benign	g.23636057G>C	c.489C>G	p.(Val163=)	synonymous SNV
Likely benign	g.23636048A>G	c.498T>C	p.(Thr166=)	synonymous SNV
Likely benign	g.23636042T>G	c.504A>C	p.(Ser168=)	synonymous SNV
Likely benign	g.23636039G>C	c.507C>G	p.(Leu169=)	synonymous SNV
Likely benign	g.23636039G>A	c.507C>T	p.(Leu169=)	synonymous SNV
Likely benign	g.23636038T>G	c.508A>C	p.(Arg170=)	synonymous SNV
Likely benign	g.23636036T>C	c.510A>G	p.(Arg170=)	synonymous SNV
Likely benign	g.23636035A>G	c.511T>C	p.(Leu171=)	synonymous SNV
Likely benign	g.23636033C>T	c.513G>A	p.(Leu171=)	synonymous SNV
Likely benign	g.23636027C>T	c.519G>A	p.(Gly173=)	synonymous SNV
Likely benign	g.23636024T>C	c.522A>G	p.(Lys174=)	synonymous SNV
Likely benign	g.23636021T>C	c.525A>G	p.(Arg175=)	synonymous SNV
Likely benign	g.23636020G>A	c.526C>T	p.(Leu176=)	synonymous SNV
Likely benign	g.23636015C>T	c.531G>A	p.(Lys177=)	synonymous SNV
Likely benign	g.23636000G>A	c.546C>T	p.(Ile182=)	synonymous SNV
Likely benign	g.23635979T>C	c.567A>G	p.(Arg189=)	synonymous SNV
Likely benign	g.23635976T>G	c.570A>C	p.(Ser190=)	synonymous SNV
Likely benign	g.23635976T>C	c.570A>G	p.(Ser190=)	synonymous SNV
Likely benign	g.23635970T>C	c.576A>G	p.(Val192=)	synonymous SNV
Likely benign	g.23635961T>A	c.585A>T	p.(Ile195=)	synonymous SNV
Likely benign	g.23635955A>G	c.591T>C	p.(Thr197=)	synonymous SNV
Likely benign	g.23635952G>A	c.594C>T	p.(His198=)	synonymous SNV
Likely benign	g.23635946T>C	c.600A>G	p.(Leu200=)	synonymous SNV
Likely benign	g.23635931T>C	c.615A>G	p.(Glu205=)	synonymous SNV
Likely benign	g.23635928A>T	c.618T>A	p.(Leu206=)	synonymous SNV
Likely benign	g.23635928A>C	c.618T>G	p.(Leu206=)	synonymous SNV
Likely benign	g.23635925T>C	c.621A>G	p.(Pro207=)	synonymous SNV
Likely benign	g.23635925T>A	c.621A>T	p.(Pro207=)	synonymous SNV
Likely benign	g.23635916T>C	c.630A>G	p.(Pro210=)	synonymous SNV
Likely benign	g.23635910T>C	c.636A>G	p.(Pro212=)	synonymous SNV
Likely benign	g.23635904T>C	c.642A>G	p.(Thr214=)	synonymous SNV
Likely benign	g.23635898A>T	c.648T>A	p.(Ile216=)	synonymous SNV
Likely benign	g.23635895A>G	c.651T>C	p.(Asn217=)	synonymous SNV
Likely benign	g.23635886A>G	c.660T>C	p.(Ser220=)	synonymous SNV
Likely benign	g.23635883T>C	c.663A>G	p.(Val221=)	synonymous SNV
Likely benign	g.23635871T>C	c.675A>G	p.(Pro225=)	synonymous SNV
Likely benign	g.23635865G>C	c.681C>G	p.(Ala227=)	synonymous SNV
Likely benign	g.23635862T>C	c.684A>G	p.(Gln228=)	synonymous SNV
Likely benign	g.23635850A>G	c.696T>C	p.(Gly232=)	synonymous SNV
Likely benign	g.23635816T>G	c.730A>C	p.(Arg244=)	synonymous SNV
Likely benign	g.23635814C>T	c.732G>A	p.(Arg244=)	synonymous SNV
Likely benign	g.23635811C>T	c.735G>A	p.(Ala245=)	synonymous SNV
Likely benign	g.23635811C>A	c.735G>T	p.(Ala245=)	synonymous SNV
Likely benign	g.23635799A>G	c.747T>C	p.(Pro249=)	synonymous SNV
Likely benign	g.23635798A>G	c.748T>C	p.(Leu250=)	synonymous SNV
Likely benign	g.23635796T>C	c.750A>G	p.(Leu250=)	synonymous SNV
Likely benign	g.23635793C>T	c.753G>A	p.(Gln251=)	synonymous SNV
Likely benign	g.23635787T>C	c.759A>G	p.(Leu253=)	synonymous SNV
Likely benign	g.23635772A>G	c.774T>C	p.(Ser258=)	synonymous SNV
Likely benign	g.23635754G>A	c.792C>T	p.(His264=)	synonymous SNV
Likely benign	g.23635739A>T	c.807T>A	p.(Gly269=)	synonymous SNV
Likely benign	g.23635739A>G	c.807T>C	p.(Gly269=)	synonymous SNV
Likely benign	g.23635730T>C	c.816A>G	p.(Glu272=)	synonymous SNV
Likely benign	g.23635715G>A	c.831C>T	p.(Asp277=)	synonymous SNV
Likely benign	g.23635714G>A	c.832C>T	p.(Leu278=)	synonymous SNV
Likely benign	g.23635712T>C	c.834A>G	p.(Leu278=)	synonymous SNV
Likely benign	g.23635712T>A	c.834A>T	p.(Leu278=)	synonymous SNV
Likely benign	g.23635706G>A	c.840C>T	p.(Asn280=)	synonymous SNV
Likely benign	g.23635703A>T	c.843T>A	p.(Ile281=)	synonymous SNV
Likely benign	g.23635703A>G	c.843T>C	p.(Ile281=)	synonymous SNV
Likely benign	g.23635688A>G	c.858T>C	p.(Pro286=)	synonymous SNV
Likely benign	g.23635679C>T	c.867G>A	p.(Leu289=)	synonymous SNV
Likely benign	g.23635676C>T	c.870G>A	p.(Glu290=)	synonymous SNV
Likely benign	g.23635673T>C	c.873A>G	p.(Ala291=)	synonymous SNV
Likely benign	g.23635670T>C	c.876A>G	p.(Gln292=)	synonymous SNV
Likely benign	g.23635667G>C	c.879C>G	p.(Gly293=)	synonymous SNV
Likely benign	g.23635664T>C	c.882A>G	p.(Lys294=)	synonymous SNV
Likely benign	g.23635661T>C	c.885A>G	p.(Lys295=)	synonymous SNV
Likely benign	g.23635652G>A	c.894C>T	p.(Val298=)	synonymous SNV
Likely benign	g.23635646T>C	c.900A>G	p.(Thr300=)	synonymous SNV
Likely benign	g.23635643A>G	c.903T>C	p.(Asp301=)	synonymous SNV
Likely benign	g.23635631T>C	c.915A>G	p.(Val305=)	synonymous SNV
Likely benign	g.23635631T>A	c.915A>T	p.(Val305=)	synonymous SNV
Likely benign	g.23635622A>G	c.924T>C	p.(Ala308=)	synonymous SNV
Likely benign	g.23635619T>G	c.927A>C	p.(Ile309=)	synonymous SNV
Likely benign	g.23635616A>G	c.930T>C	p.(Ser310=)	synonymous SNV
Likely benign	g.23635610A>G	c.936T>C	p.(Ser312=)	synonymous SNV
Likely benign	g.23635607G>A	c.939C>T	p.(Gly313=)	synonymous SNV
Likely benign	g.23635604T>G	c.942A>C	p.(Gln314His)	nonsynonymous SNV
Likely benign	g.23635604T>C	c.942A>G	p.(Gln314=)	synonymous SNV
Likely benign	g.23635603G>A	c.943C>T	p.(Leu315=)	synonymous SNV
Likely benign	g.23635601C>T	c.945G>A	p.(Leu315=)	synonymous SNV
Likely benign	g.23635601C>A	c.945G>T	p.(Leu315=)	synonymous SNV
Likely benign	g.23635598G>A	c.948C>T	p.(Pro316=)	synonymous SNV
Likely benign	g.23635595T>A	c.951A>T	p.(Thr317=)	synonymous SNV
Likely benign	g.23635589A>G	c.957T>C	p.(Ser319=)	synonymous SNV
Likely benign	g.23635585A>G	c.961T>C	p.(Leu321=)	synonymous SNV
Likely benign	g.23635561G>A	c.985C>T	p.(Leu329=)	synonymous SNV
Likely benign	g.23635559T>C	c.987A>G	p.(Leu329=)	synonymous SNV
Likely benign	g.23635559T>A	c.987A>T	p.(Leu329=)	synonymous SNV
Likely benign	g.23635556A>G	c.990T>C	p.(Asn330=)	synonymous SNV
Likely benign	g.23635553T>C	c.993A>G	p.(Glu331=)	synonymous SNV
Likely benign	g.23635547G>C	c.999C>G	p.(Thr333=)	synonymous SNV
Likely benign	g.23635547G>A	c.999C>T	p.(Thr333=)	synonymous SNV
Likely benign	g.23635538G>A	c.1008C>T	p.(Asn336=)	synonymous SNV
Likely benign	g.23635532T>C	c.1014A>G	p.(Pro338=)	synonymous SNV
Likely benign	g.23635526A>G	c.1020T>C	p.(Asn340=)	synonymous SNV
Likely benign	g.23635514G>A	c.1032C>T	p.(Asn344=)	synonymous SNV
Likely benign	g.23635513A>G	c.1033T>C	p.(Leu345=)	synonymous SNV
Likely benign	g.23635508T>C	c.1038A>G	p.(Lys346=)	synonymous SNV
Likely benign	g.23635505T>C	c.1041A>G	p.(Glu347=)	synonymous SNV
Likely benign	g.23635502T>C	c.1044A>G	p.(Gln348=)	synonymous SNV
Likely benign	g.23635493T>G	c.1053A>C	p.(Thr351=)	synonymous SNV
Likely benign	g.23635493T>C	c.1053A>G	p.(Thr351=)	synonymous SNV
Likely benign	g.23635487T>C	c.1059A>G	p.(Lys353=)	synonymous SNV
Likely benign	g.23635466G>A	c.1080C>T	p.(Asp360=)	synonymous SNV
Likely benign	g.23635463A>G	c.1083T>C	p.(Thr361=)	synonymous SNV
Likely benign	g.23635460A>G	c.1086T>C	p.(Leu362=)	synonymous SNV
Likely benign	g.23635457A>G	c.1089T>C	p.(Asp363=)	synonymous SNV
Likely benign	g.23635453T>G	c.1093A>C	p.(Arg365=)	synonymous SNV
Likely benign	g.23635451C>T	c.1095G>A	p.(Arg365=)	synonymous SNV
Likely benign	g.23635436C>T	c.1110G>A	p.(Gln370=)	synonymous SNV
Likely benign	g.23635427C>T	c.1119G>A	p.(Glu373=)	synonymous SNV
Likely benign	g.23635423G>A	c.1123C>T	p.(Leu375=)	synonymous SNV
Likely benign	g.23635421T>G	c.1125A>C	p.(Leu375=)	synonymous SNV
Likely benign	g.23635421T>C	c.1125A>G	p.(Leu375=)	synonymous SNV
Likely benign	g.23635418A>G	c.1128T>C	p.(Ser376=)	synonymous SNV
Likely benign	g.23635412A>C	c.1134T>G	p.(Pro378=)	synonymous SNV
Likely benign	g.23635409C>T	c.1137G>A	p.(Lys379=)	synonymous SNV
Likely benign	g.23635397C>T	c.1149G>A	p.(Leu383=)	synonymous SNV
Likely benign	g.23635391T>C	c.1155A>G	p.(Ala385=)	synonymous SNV
Likely benign	g.23635385A>C	c.1161T>G	p.(Ser387=)	synonymous SNV
Likely benign	g.23635382A>G	c.1164T>C	p.(Pro388=)	synonymous SNV
Likely benign	g.23635379A>G	c.1167T>C	p.(Leu389=)	synonymous SNV
Likely benign	g.23635373T>C	c.1173A>G	p.(Ala391=)	synonymous SNV
Likely benign	g.23635364A>G	c.1182T>C	p.(His394=)	synonymous SNV
Likely benign	g.23635358G>A	c.1188C>T	p.(Cys396=)	synonymous SNV
Likely benign	g.23635355T>C	c.1191A>G	p.(Thr397=)	synonymous SNV
Likely benign	g.23635352C>A	c.1194G>T	p.(Val398=)	synonymous SNV
Likely benign	g.23635343G>A	c.1203C>T	p.(Gly401=)	synonymous SNV
Likely benign	g.23635340A>G	c.1206T>C	p.(Leu402=)	synonymous SNV
Likely benign	g.23635337C>T	c.1209G>A	p.(Leu403=)	synonymous SNV
Likely benign	g.23635337C>G	c.1209G>C	p.(Leu403=)	synonymous SNV
Likely benign	g.23635331A>C	c.1215T>G	p.(Pro405=)	synonymous SNV
Likely benign	g.23635328T>G	c.1218A>C	p.(Ala406=)	synonymous SNV
Likely benign	g.23635325T>C	c.1221A>G	p.(Glu407=)	synonymous SNV
Likely benign	g.23635322A>G	c.1224T>C	p.(Tyr408=)	synonymous SNV
Likely benign	g.23635316A>G	c.1230T>C	p.(Val410=)	synonymous SNV
Likely benign	g.23635307T>C	c.1239A>G	p.(Thr413=)	synonymous SNV
Likely benign	g.23635304T>G	c.1242A>C	p.(Arg414=)	synonymous SNV
Likely benign	g.23635304T>C	c.1242A>G	p.(Arg414=)	synonymous SNV
Likely benign	g.23635295G>A	c.1251C>T	p.(Ser417=)	synonymous SNV
Likely benign	g.23635292A>G	c.1254T>C	p.(Asn418=)	synonymous SNV
Likely benign	g.23635289G>A	c.1257C>T	p.(Cys419=)	synonymous SNV
Likely benign	g.23635283C>T	c.1263G>A	p.(Arg421=)	synonymous SNV
Likely benign	g.23635280T>C	c.1266A>G	p.(Lys422=)	synonymous SNV
Likely benign	g.23635274G>C	c.1272C>G	p.(Ala424=)	synonymous SNV
Likely benign	g.23635274G>A	c.1272C>T	p.(Ala424=)	synonymous SNV
Likely benign	g.23635271C>T	c.1275G>A	p.(Val425=)	synonymous SNV
Likely benign	g.23635268C>T	c.1278G>A	p.(Glu426=)	synonymous SNV
Likely benign	g.23635262G>A	c.1284C>T	p.(Val428=)	synonymous SNV
Likely benign	g.23635256C>T	c.1290G>A	p.(Gln430=)	synonymous SNV
Likely benign	g.23635250A>G	c.1296T>C	p.(His432=)	synonymous SNV
Likely benign	g.23635247C>T	c.1299G>A	p.(Leu433=)	synonymous SNV
Likely benign	g.23635244A>G	c.1302T>C	p.(Asp434=)	synonymous SNV
Likely benign	g.23635241G>A	c.1305C>T	p.(Val435=)	synonymous SNV
Likely benign	g.23635229C>T	c.1317G>A	p.(Gly439=)	synonymous SNV
Likely benign	g.23635220A>G	c.1326T>C	p.(Asn442=)	synonymous SNV
Likely benign	g.23635214A>G	c.1332T>C	p.(Asn444=)	synonymous SNV
Likely benign	g.23635208A>C	c.1338T>G	p.(Asp446Glu)	nonsynonymous SNV
Likely benign	g.23635205T>A	c.1341A>T	p.(Ala447=)	synonymous SNV
Likely benign	g.23635193T>C	c.1353A>G	p.(Leu451=)	synonymous SNV
Likely benign	g.23635190G>A	c.1356C>T	p.(Asn452=)	synonymous SNV
Likely benign	g.23635175T>C	c.1371A>G	p.(Glu457=)	synonymous SNV
Likely benign	g.23635172A>G	c.1374T>C	p.(Thr458=)	synonymous SNV
Likely benign	g.23635169G>A	c.1377C>T	p.(Asp459=)	synonymous SNV
Likely benign	g.23635166T>C	c.1380A>G	p.(Gln460=)	synonymous SNV
Likely benign	g.23635160T>C	c.1386A>G	p.(Glu462=)	synonymous SNV
Likely benign	g.23635154C>T	c.1392G>A	p.(Arg464=)	synonymous SNV
Likely benign	g.23635148A>C	c.1398T>G	p.(Ser466=)	synonymous SNV
Likely benign	g.23635142T>C	c.1404A>G	p.(Thr468=)	synonymous SNV
Likely benign	g.23635133T>C	c.1413A>G	p.(Gly471=)	synonymous SNV
Likely benign	g.23635124A>G	c.1422T>C	p.(Ser474=)	synonymous SNV
Likely benign	g.23635100G>C	c.1446C>G	p.(Leu482=)	synonymous SNV
Likely benign	g.23635097T>A	c.1449A>T	p.(Ser483=)	synonymous SNV
Likely benign	g.23635091A>C	c.1455T>G	p.(Thr485=)	synonymous SNV
Likely benign	g.23635085G>T	c.1461C>A	p.(Val487=)	synonymous SNV
Likely benign	g.23635076G>C	c.1470C>G	p.(Pro490=)	synonymous SNV
Likely benign	g.23635070C>A	c.1476G>T	p.(Gly492=)	synonymous SNV
Likely benign	g.23635067G>A	c.1479C>T	p.(Pro493=)	synonymous SNV
Likely benign	g.23635064A>G	c.1482T>C	p.(Thr494=)	synonymous SNV
Likely benign	g.23635058A>G	c.1488T>C	p.(Asp496=)	synonymous SNV
Likely benign	g.23635055A>G	c.1491T>C	p.(Asn497=)	synonymous SNV
Likely benign	g.23635052G>A	c.1494C>T	p.(Asp498=)	synonymous SNV
Likely benign	g.23635051A>G	c.1495T>C	p.(Leu499=)	synonymous SNV
Likely benign	g.23635049C>T	c.1497G>A	p.(Leu499=)	synonymous SNV
Likely benign	g.23635046A>G	c.1500T>C	p.(Ser500=)	synonymous SNV
Likely benign	g.23635046A>C	c.1500T>G	p.(Ser500=)	synonymous SNV
Likely benign	g.23635043C>T	c.1503G>A	p.(Arg501=)	synonymous SNV
Likely benign	g.23635040C>T	c.1506G>A	p.(Lys502=)	synonymous SNV
Likely benign	g.23635031G>A	c.1515C>T	p.(Ala505=)	synonymous SNV
Likely benign	g.23635028T>C	c.1518A>G	p.(Gln506=)	synonymous SNV
Likely benign	g.23635022A>G	c.1524T>C	p.(Pro508=)	synonymous SNV
Likely benign	g.23635007T>A	c.1539A>T	p.(Thr513=)	synonymous SNV
Likely benign	g.23635004T>C	c.1542A>G	p.(Gly514=)	synonymous SNV
Likely benign	g.23635001T>C	c.1545A>G	p.(Lys515=)	synonymous SNV
Likely benign	g.23634995T>C	c.1551A>G	p.(Lys517=)	synonymous SNV
Likely benign	g.23634989G>A	c.1557C>T	p.(Ala519=)	synonymous SNV
Likely benign	g.23634983G>C	c.1563C>G	p.(Thr521=)	synonymous SNV
Likely benign	g.23634983G>A	c.1563C>T	p.(Thr521=)	synonymous SNV
Likely benign	g.23634977T>C	c.1569A>G	p.(Ala523=)	synonymous SNV
Likely benign	g.23634977T>A	c.1569A>T	p.(Ala523=)	synonymous SNV
Likely benign	g.23634968A>G	c.1578T>C	p.(His526=)	synonymous SNV
Likely benign	g.23634965A>G	c.1581T>C	p.(Cys527=)	synonymous SNV
Likely benign	g.23634959T>G	c.1587A>C	p.(Pro529=)	synonymous SNV
Likely benign	g.23634959T>C	c.1587A>G	p.(Pro529=)	synonymous SNV
Likely benign	g.23634955A>G	c.1591T>C	p.(Leu531=)	synonymous SNV
Likely benign	g.23634932A>G	c.1614T>C	p.(Ile538=)	synonymous SNV
Likely benign	g.23634929A>G	c.1617T>C	p.(Val539=)	synonymous SNV
Likely benign	g.23634926G>A	c.1620C>T	p.(Asn540=)	synonymous SNV
Likely benign	g.23634908G>A	c.1638C>T	p.(Val546=)	synonymous SNV
Likely benign	g.23634902T>G	c.1644A>C	p.(Ser548=)	synonymous SNV
Likely benign	g.23634902T>C	c.1644A>G	p.(Ser548=)	synonymous SNV
Likely benign	g.23634896T>C	c.1650A>G	p.(Lys550=)	synonymous SNV
Likely benign	g.23634893A>G	c.1653T>C	p.(Tyr551=)	synonymous SNV
Likely benign	g.23634890C>T	c.1656G>A	p.(Gln552=)	synonymous SNV
Likely benign	g.23634887G>A	c.1659C>T	p.(His553=)	synonymous SNV
Likely benign	g.23634881T>C	c.1665A>G	p.(Lys555=)	synonymous SNV
Likely benign	g.23634875A>G	c.1671T>C	p.(Phe557=)	synonymous SNV
Likely benign	g.23634866C>G	c.1680G>C	p.(Val560=)	synonymous SNV
Likely benign	g.23634858T>G	c.1684+4A>C	-	intron
Likely benign	g.23634855G>C	c.1684+7C>G	-	intron
Likely benign	g.23634852C>T	c.1684+10G>A	-	intron
Likely benign	g.23633572G>A	c.1684+1290C>T	-	intron
Likely benign	g.23630539A>C	c.1685-70T>G	-	intron
Likely benign	g.23630527G>T	c.1685-58C>A	-	intron
Likely benign	g.23630489C>T	c.1685-20G>A	-	intron
Likely benign	g.23630486A>T	c.1685-17T>A	-	intron
Likely benign	g.23630483A>T	c.1685-14T>A	-	intron
Likely benign	g.23630483A>G	c.1685-14T>C	-	intron
Likely benign	g.23630478G>A	c.1685-9C>T	-	intron
Likely benign	g.23630476A>T	c.1685-7T>A	-	intron
Likely benign	g.23630476A>C	c.1685-7T>G	-	intron
Likely benign	g.23630473A>G	c.1685-4T>C	-	intron
Likely benign	g.23630468C>T	c.1686G>A	p.(Gly562=)	synonymous SNV
Likely benign	g.23630462T>C	c.1692A>G	p.(Lys564=)	synonymous SNV
Likely benign	g.23630456A>G	c.1698T>C	p.(Arg566=)	synonymous SNV
Likely benign	g.23630450T>C	c.1704A>G	p.(Gln568=)	synonymous SNV
Likely benign	g.23630444C>T	c.1710G>A	p.(Glu570=)	synonymous SNV
Likely benign	g.23630438G>A	c.1716C>T	p.(Ser572=)	synonymous SNV
Likely benign	g.23630432A>G	c.1722T>C	p.(Ser574=)	synonymous SNV
Likely benign	g.23630423A>G	c.1731T>C	p.(Asn577=)	synonymous SNV
Likely benign	g.23630420A>G	c.1734T>C	p.(Ser578=)	synonymous SNV
Likely benign	g.23630417A>G	c.1737T>C	p.(Ala579=)	synonymous SNV
Likely benign	g.23630417A>C	c.1737T>G	p.(Ala579=)	synonymous SNV
Likely benign	g.23630411T>C	c.1743A>G	p.(Leu581=)	synonymous SNV
Likely benign	g.23630408G>A	c.1746C>T	p.(Ser582=)	synonymous SNV
Likely benign	g.23630402A>G	c.1752T>C	p.(Asp584=)	synonymous SNV
Likely benign	g.23630399A>G	c.1755T>C	p.(Asp585=)	synonymous SNV
Likely benign	g.23630396A>G	c.1758T>C	p.(Asp586=)	synonymous SNV
Likely benign	g.23630393A>G	c.1761T>C	p.(Ala587=)	synonymous SNV
Likely benign	g.23630381T>C	c.1773A>G	p.(Pro591=)	synonymous SNV
Likely benign	g.23630369A>G	c.1785T>C	p.(Asp595=)	synonymous SNV
Likely benign	g.23630362G>A	c.1792C>T	p.(Leu598=)	synonymous SNV
Likely benign	g.23630357A>G	c.1797T>C	p.(Ser599=)	synonymous SNV
Likely benign	g.23630354T>C	c.1800A>G	p.(Leu600=)	synonymous SNV
Likely benign	g.23630351C>T	c.1803G>A	p.(Lys601=)	synonymous SNV
Likely benign	g.23630345T>C	c.1809A>G	p.(Leu603=)	synonymous SNV
Likely benign	g.23630342C>T	c.1812G>A	p.(Leu604=)	synonymous SNV
Likely benign	g.23630339A>G	c.1815T>C	p.(Ser605=)	synonymous SNV
Likely benign	g.23630339A>C	c.1815T>G	p.(Ser605=)	synonymous SNV
Likely benign	g.23630333G>A	c.1821C>T	p.(Leu607=)	synonymous SNV
Likely benign	g.23630324T>C	c.1830A>G	p.(Thr610=)	synonymous SNV
Likely benign	g.23630321G>A	c.1833C>T	p.(Asp611=)	synonymous SNV
Likely benign	g.23630315C>T	c.1839G>A	p.(Gln613=)	synonymous SNV
Likely benign	g.23630312T>C	c.1842A>G	p.(Leu614=)	synonymous SNV
Likely benign	g.23630306A>G	c.1848T>C	p.(Asp616=)	synonymous SNV
Likely benign	g.23630297A>G	c.1857T>C	p.(Phe619=)	synonymous SNV
Likely benign	g.23630291A>G	c.1863T>C	p.(Pro621=)	synonymous SNV
Likely benign	g.23630285C>T	c.1869G>A	p.(Lys623=)	synonymous SNV
Likely benign	g.23630282A>G	c.1872T>C	p.(Leu624=)	synonymous SNV
Likely benign	g.23630279T>C	c.1875A>G	p.(Glu625=)	synonymous SNV
Likely benign	g.23630276T>C	c.1878A>G	p.(Lys626=)	synonymous SNV
Likely benign	g.23630273C>T	c.1881G>A	p.(Val627=)	synonymous SNV
Likely benign	g.23630267G>A	c.1887C>T	p.(Ser629=)	synonymous SNV
Likely benign	g.23630258T>C	c.1896A>G	p.(Glu632=)	synonymous SNV
Likely benign	g.23630255T>C	c.1899A>G	p.(Lys633=)	synonymous SNV
Likely benign	g.23630252T>C	c.1902A>G	p.(Pro634=)	synonymous SNV
Likely benign	g.23630249C>T	c.1905G>A	p.(Val635=)	synonymous SNV
Likely benign	g.23630246C>T	c.1908G>A	p.(Glu636=)	synonymous SNV
Likely benign	g.23630243G>C	c.1911C>G	p.(Pro637=)	synonymous SNV
Likely benign	g.23630243G>A	c.1911C>T	p.(Pro637=)	synonymous SNV
Likely benign	g.23630237C>T	c.1917G>A	p.(Glu639=)	synonymous SNV
Likely benign	g.23630234T>A	c.1920A>T	p.(Ser640=)	synonymous SNV
Likely benign	g.23630225A>G	c.1929T>C	p.(Phe643=)	synonymous SNV
Likely benign	g.23630222T>G	c.1932A>C	p.(Gly644=)	synonymous SNV
Likely benign	g.23630222T>C	c.1932A>G	p.(Gly644=)	synonymous SNV
Likely benign	g.23630210A>G	c.1944T>C	p.(Leu648=)	synonymous SNV
Likely benign	g.23630201T>C	c.1953A>G	p.(Gly651=)	synonymous SNV
Likely benign	g.23630198G>A	c.1956C>T	p.(Ser652=)	synonymous SNV
Likely benign	g.23630195A>G	c.1959T>C	p.(Cys653=)	synonymous SNV
Likely benign	g.23630192A>G	c.1962T>C	p.(Ile654=)	synonymous SNV
Likely benign	g.23630189A>G	c.1965T>C	p.(Phe655=)	synonymous SNV
Likely benign	g.23630186T>C	c.1968A>G	p.(Pro656=)	synonymous SNV
Likely benign	g.23630186T>A	c.1968A>T	p.(Pro656=)	synonymous SNV
Likely benign	g.23630183C>T	c.1971G>A	p.(Glu657=)	synonymous SNV
Likely benign	g.23630180T>C	c.1974A>G	p.(Glu658=)	synonymous SNV
Likely benign	g.23630174A>G	c.1980T>C	p.(Ser660=)	synonymous SNV
Likely benign	g.23630129A>T	c.2025T>A	p.(Leu675=)	synonymous SNV
Likely benign	g.23630129A>G	c.2025T>C	p.(Leu675=)	synonymous SNV
Likely benign	g.23630129A>C	c.2025T>G	p.(Leu675=)	synonymous SNV
Likely benign	g.23630126A>G	c.2028T>C	p.(Ile676=)	synonymous SNV
Likely benign	g.23630123A>G	c.2031T>C	p.(Val677=)	synonymous SNV
Likely benign	g.23630122G>A	c.2032C>T	p.(Leu678=)	synonymous SNV
Likely benign	g.23630120T>C	c.2034A>G	p.(Leu678=)	synonymous SNV
Likely benign	g.23630120T>A	c.2034A>T	p.(Leu678=)	synonymous SNV
Likely benign	g.23630114T>G	c.2040A>C	p.(Gly680=)	synonymous SNV
Likely benign	g.23630111T>C	c.2043A>G	p.(Lys681=)	synonymous SNV
Likely benign	g.23630108T>C	c.2046A>G	p.(Ser682=)	synonymous SNV
Likely benign	g.23630102G>A	c.2052C>T	p.(Pro684=)	synonymous SNV
Likely benign	g.23630099T>C	c.2055A>G	p.(Lys685=)	synonymous SNV
Likely benign	g.23630090G>A	c.2064C>T	p.(Asn688=)	synonymous SNV
Likely benign	g.23630087C>A	c.2067G>T	p.(Ser689=)	synonymous SNV
Likely benign	g.23630078C>T	c.2076G>A	p.(Gln692=)	synonymous SNV
Likely benign	g.23630075A>G	c.2079T>C	p.(His693=)	synonymous SNV
Likely benign	g.23630066C>T	c.2088G>A	p.(Thr696=)	synonymous SNV
Likely benign	g.23630063G>T	c.2091C>A	p.(Gly697=)	synonymous SNV
Likely benign	g.23630063G>A	c.2091C>T	p.(Gly697=)	synonymous SNV
Likely benign	g.23630061A>G	c.2093T>C	p.(Leu698Pro)	nonsynonymous SNV
Likely benign	g.23630057A>G	c.2097T>C	p.(Ser699=)	synonymous SNV
Likely benign	g.23630054T>C	c.2100A>G	p.(Ser700=)	synonymous SNV
Likely benign	g.23630051G>A	c.2103C>T	p.(Ser701=)	synonymous SNV
Likely benign	g.23630047A>G	c.2107T>C	p.(Leu703=)	synonymous SNV
Likely benign	g.23630042A>T	c.2112T>A	p.(Leu704=)	synonymous SNV
Likely benign	g.23630039A>G	c.2115T>C	p.(Tyr705=)	synonymous SNV
Likely benign	g.23630027A>G	c.2127T>C	p.(Asn709=)	synonymous SNV
Likely benign	g.23630021A>C	c.2133T>G	p.(Val711=)	synonymous SNV
Likely benign	g.23630018C>T	c.2136G>A	p.(Ala712=)	synonymous SNV
Likely benign	g.23630018C>G	c.2136G>C	p.(Ala712=)	synonymous SNV
Likely benign	g.23630006A>G	c.2148T>C	p.(Asn716=)	synonymous SNV
Likely benign	g.23629994G>C	c.2160C>G	p.(Thr720=)	synonymous SNV
Likely benign	g.23629982A>G	c.2172T>C	p.(Cys724=)	synonymous SNV
Likely benign	g.23629976A>G	c.2178T>C	p.(Pro726=)	synonymous SNV
Likely benign	g.23629973A>G	c.2181T>C	p.(Ala727=)	synonymous SNV
Likely benign	g.23629973A>C	c.2181T>G	p.(Ala727=)	synonymous SNV
Likely benign	g.23629967G>A	c.2187C>T	p.(Pro729=)	synonymous SNV
Likely benign	g.23629963A>G	c.2191T>C	p.(Leu731=)	synonymous SNV
Likely benign	g.23629961T>C	c.2193A>G	p.(Leu731=)	synonymous SNV
Likely benign	g.23629955A>G	c.2199T>C	p.(Thr733=)	synonymous SNV
Likely benign	g.23629952A>G	c.2202T>C	p.(Thr734=)	synonymous SNV
Likely benign	g.23629952A>C	c.2202T>G	p.(Thr734=)	synonymous SNV
Likely benign	g.23629949T>C	c.2205A>G	p.(Pro735=)	synonymous SNV
Likely benign	g.23629946G>A	c.2208C>T	p.(Ala736=)	synonymous SNV
Likely benign	g.23629940G>A	c.2214C>T	p.(Gly738=)	synonymous SNV
Likely benign	g.23629937A>G	c.2217T>C	p.(Pro739=)	synonymous SNV
Likely benign	g.23629934T>C	c.2220A>G	p.(Gln740=)	synonymous SNV
Likely benign	g.23629925A>G	c.2229T>C	p.(Tyr743=)	synonymous SNV
Likely benign	g.23629922T>C	c.2232A>G	p.(Glu744=)	synonymous SNV
Likely benign	g.23629919T>C	c.2235A>G	p.(Lys745=)	synonymous SNV
Likely benign	g.23629916T>C	c.2238A>G	p.(Ala746=)	synonymous SNV
Likely benign	g.23629901A>G	c.2253T>C	p.(Ala751=)	synonymous SNV
Likely benign	g.23629897G>T	c.2257C>A	p.(Arg753=)	synonymous SNV
Likely benign	g.23629892A>G	c.2262T>C	p.(Thr754=)	synonymous SNV
Likely benign	g.23629886G>A	c.2268C>T	p.(Cys756=)	synonymous SNV
Likely benign	g.23629883T>C	c.2271A>G	p.(Thr757=)	synonymous SNV
Likely benign	g.23629880G>A	c.2274C>T	p.(Pro758=)	synonymous SNV
Likely benign	g.23629879G>T	c.2275C>A	p.(Gln759Lys)	nonsynonymous SNV
Likely benign	g.23629874A>C	c.2280T>G	p.(Leu760=)	synonymous SNV
Likely benign	g.23629868A>G	c.2286T>C	p.(His762=)	synonymous SNV
Likely benign	g.23629859G>A	c.2295C>T	p.(Asp765=)	synonymous SNV
Likely benign	g.23629856T>C	c.2298A>G	p.(Ser766=)	synonymous SNV
Likely benign	g.23629853G>T	c.2301C>A	p.(Val767=)	synonymous SNV
Likely benign	g.23629850A>G	c.2304T>C	p.(Cys768=)	synonymous SNV
Likely benign	g.23629838A>G	c.2316T>C	p.(Asp772=)	synonymous SNV
Likely benign	g.23629835A>G	c.2319T>C	p.(Thr773=)	synonymous SNV
Likely benign	g.23629835A>C	c.2319T>G	p.(Thr773=)	synonymous SNV
Likely benign	g.23629826G>A	c.2328C>T	p.(Phe776=)	synonymous SNV
Likely benign	g.23629817T>G	c.2337A>C	p.(Ser779=)	synonymous SNV
Likely benign	g.23629814G>C	c.2340C>G	p.(Gly780=)	synonymous SNV
Likely benign	g.23629808T>G	c.2346A>C	p.(Pro782=)	synonymous SNV
Likely benign	g.23629805T>C	c.2349A>G	p.(Ala783=)	synonymous SNV
Likely benign	g.23629796A>G	c.2358T>C	p.(His786=)	synonymous SNV
Likely benign	g.23629790G>T	c.2364C>A	p.(Thr788=)	synonymous SNV
Likely benign	g.23629787C>T	c.2367G>A	p.(Leu789=)	synonymous SNV
Likely benign	g.23629787C>G	c.2367G>C	p.(Leu789=)	synonymous SNV
Likely benign	g.23629772C>T	c.2382G>A	p.(Arg794=)	synonymous SNV
Likely benign	g.23629766T>C	c.2388A>G	p.(Gly796=)	synonymous SNV
Likely benign	g.23629763T>C	c.2391A>G	p.(Gln797=)	synonymous SNV
Likely benign	g.23629757G>C	c.2397C>G	p.(Thr799=)	synonymous SNV
Likely benign	g.23629757G>A	c.2397C>T	p.(Thr799=)	synonymous SNV
Likely benign	g.23629742A>G	c.2412T>C	p.(Ser804=)	synonymous SNV
Likely benign	g.23629739G>A	c.2415C>T	p.(Val805=)	synonymous SNV
Likely benign	g.23629736C>T	c.2418G>A	p.(Pro806=)	synonymous SNV
Likely benign	g.23629736C>A	c.2418G>T	p.(Pro806=)	synonymous SNV
Likely benign	g.23629730T>G	c.2424A>C	p.(Gly808=)	synonymous SNV
Likely benign	g.23629730T>C	c.2424A>G	p.(Gly808=)	synonymous SNV
Likely benign	g.23629727T>G	c.2427A>C	p.(Thr809=)	synonymous SNV
Likely benign	g.23629721T>G	c.2433A>C	p.(Pro811=)	synonymous SNV
Likely benign	g.23629709T>C	c.2445A>G	p.(Ser815=)	synonymous SNV
Likely benign	g.23629706G>A	c.2448C>T	p.(Phe816=)	synonymous SNV
Likely benign	g.23629703A>C	c.2451T>G	p.(Thr817=)	synonymous SNV
Likely benign	g.23629688C>T	c.2466G>A	p.(Gln822=)	synonymous SNV
Likely benign	g.23629685G>T	c.2469C>A	p.(Leu823=)	synonymous SNV
Likely benign	g.23629685G>C	c.2469C>G	p.(Leu823=)	synonymous SNV
Likely benign	g.23629676G>A	c.2478C>T	p.(Asn826=)	synonymous SNV
Likely benign	g.23629673T>G	c.2481A>C	p.(Thr827=)	synonymous SNV
Likely benign	g.23629673T>A	c.2481A>T	p.(Thr827=)	synonymous SNV
Likely benign	g.23629670G>A	c.2484C>T	p.(Cys828=)	synonymous SNV
Likely benign	g.23629664C>T	c.2490G>A	p.(Glu830=)	synonymous SNV
Likely benign	g.23629661C>T	c.2493G>A	p.(Leu831=)	synonymous SNV
Likely benign	g.23629652A>G	c.2502T>C	p.(His834=)	synonymous SNV
Likely benign	g.23629649G>T	c.2505C>A	p.(Ser835=)	synonymous SNV
Likely benign	g.23629646G>A	c.2508C>T	p.(Val836=)	synonymous SNV
Likely benign	g.23629632G>C	c.2514+8C>G	-	intron
Likely benign	g.23629632G>A	c.2514+8C>T	-	intron
Likely benign	g.23629631G>A	c.2514+9C>T	-	intron
Likely benign	g.23629626G>T	c.2514+14C>A	-	intron
Likely benign	g.23629622A>C	c.2514+18T>G	-	intron
Likely benign	g.23629620A>G	c.2514+20T>C	-	intron
Likely benign	g.23629545G>A	c.2514+95C>T	-	intron
Likely benign	g.23629504A>G	c.2514+136T>C	-	intron
Likely benign	g.23629321T>C	c.2515-46A>G	-	intron
Likely benign	g.23629314T>C	c.2515-39A>G	-	intron
Likely benign	g.23629299T>C	c.2515-24A>G	-	intron
Likely benign	g.23629295A>G	c.2515-20T>C	-	intron
Likely benign	g.23629292C>G	c.2515-17G>C	-	intron
Likely benign	g.23629291T>C	c.2515-16A>G	-	intron
Likely benign	g.23629287A>G	c.2515-12T>C	-	intron
Likely benign	g.23629282A>C	c.2515-7T>G	-	intron
Likely benign	g.23629281A>G	c.2515-6T>C	-	intron
Likely benign	g.23629273A>C	c.2517T>G	p.(Thr839=)	synonymous SNV
Likely benign	g.23629270T>C	c.2520A>G	p.(Glu840=)	synonymous SNV
Likely benign	g.23629261C>T	c.2529G>A	p.(Glu843=)	synonymous SNV
Likely benign	g.23629255A>T	c.2535T>A	p.(Pro845=)	synonymous SNV
Likely benign	g.23629255A>G	c.2535T>C	p.(Pro845=)	synonymous SNV
Likely benign	g.23629246A>G	c.2544T>C	p.(Asp848=)	synonymous SNV
Likely benign	g.23629240T>G	c.2550A>C	p.(Ile850=)	synonymous SNV
Likely benign	g.23629234T>C	c.2556A>G	p.(Pro852=)	synonymous SNV
Likely benign	g.23629228G>A	c.2562C>T	p.(Asn854=)	synonymous SNV
Likely benign	g.23629227G>A	c.2563C>T	p.(Leu855=)	synonymous SNV
Likely benign	g.23629225T>C	c.2565A>G	p.(Leu855=)	synonymous SNV
Likely benign	g.23629222T>C	c.2568A>G	p.(Gln856=)	synonymous SNV
Likely benign	g.23629221A>G	c.2569T>C	p.(Leu857=)	synonymous SNV
Likely benign	g.23629197T>C	c.2586+7A>G	-	intron
Likely benign	g.23629196C>T	c.2586+8G>A	-	intron
Likely benign	g.23629196C>G	c.2586+8G>C	-	intron
Likely benign	g.23629193A>G	c.2586+11T>C	-	intron
Likely benign	g.23629192T>C	c.2586+12A>G	-	intron
Likely benign	g.23629185A>T	c.2586+19T>A	-	intron
Likely benign	g.23629184G>A	c.2586+20C>T	-	intron
Likely benign	g.23629173A>C	c.2586+31T>G	-	intron
Likely benign	g.23629125T>C	c.2586+79A>G	-	intron
Likely benign	g.23626456A>G	c.2587-59T>C	-	intron
Likely benign	g.23626445T>G	c.2587-48A>C	-	intron
Likely benign	g.23626444T>C	c.2587-47A>G	-	intron
Likely benign	g.23626435G>C	c.2587-38C>G	-	intron
Likely benign	g.23626434C>G	c.2587-37G>C	-	intron
Likely benign	g.23626416T>C	c.2587-19A>G	-	intron
Likely benign	g.23626413C>T	c.2587-16G>A	-	intron
Likely benign	g.23626413C>A	c.2587-16G>T	-	intron
Likely benign	g.23626409G>A	c.2587-12C>T	-	intron
Likely benign	g.23626408G>A	c.2587-11C>T	-	intron
Likely benign	g.23626407T>C	c.2587-10A>G	-	intron
Likely benign	g.23626407T>A	c.2587-10A>T	-	intron
Likely benign	g.23626405A>G	c.2587-8T>C	-	intron
Likely benign	g.23626402C>T	c.2587-5G>A	-	intron
Likely benign	g.23626401A>G	c.2587-4T>C	-	intron
Likely benign	g.23626392A>G	c.2592T>C	p.(Pro864=)	synonymous SNV
Likely benign	g.23626389T>C	c.2595A>G	p.(Ser865=)	synonymous SNV
Likely benign	g.23626389T>A	c.2595A>T	p.(Ser865=)	synonymous SNV
Likely benign	g.23626383G>A	c.2601C>T	p.(Ser867=)	synonymous SNV
Likely benign	g.23626356A>G	c.2628T>C	p.(Phe876=)	synonymous SNV
Likely benign	g.23626344G>T	c.2640C>A	p.(Ala880=)	synonymous SNV
Likely benign	g.23626344G>C	c.2640C>G	p.(Ala880=)	synonymous SNV
Likely benign	g.23626344G>A	c.2640C>T	p.(Ala880=)	synonymous SNV
Likely benign	g.23626335T>C	c.2649A>G	p.(Lys883=)	synonymous SNV
Likely benign	g.23626332C>T	c.2652G>A	p.(Glu884=)	synonymous SNV
Likely benign	g.23626329T>C	c.2655A>G	p.(Pro885=)	synonymous SNV
Likely benign	g.23626323G>T	c.2661C>A	p.(Ile887=)	synonymous SNV
Likely benign	g.23626323G>A	c.2661C>T	p.(Ile887=)	synonymous SNV
Likely benign	g.23626314A>T	c.2670T>A	p.(Ala890=)	synonymous SNV
Likely benign	g.23626314A>G	c.2670T>C	p.(Ala890=)	synonymous SNV
Likely benign	g.23626311G>A	c.2673C>T	p.(Cys891=)	synonymous SNV
Likely benign	g.23626305A>G	c.2679T>C	p.(Asp893=)	synonymous SNV
Likely benign	g.23626302T>G	c.2682A>C	p.(Val894=)	synonymous SNV
Likely benign	g.23626302T>C	c.2682A>G	p.(Val894=)	synonymous SNV
Likely benign	g.23626281C>T	c.2703G>A	p.(Leu901=)	synonymous SNV
Likely benign	g.23626278A>G	c.2706T>C	p.(Asp902=)	synonymous SNV
Likely benign	g.23626269C>T	c.2715G>A	p.(Gln905=)	synonymous SNV
Likely benign	g.23626263T>C	c.2721A>G	p.(Glu907=)	synonymous SNV
Likely benign	g.23626257A>C	c.2727T>G	p.(Leu909=)	synonymous SNV
Likely benign	g.23626254A>G	c.2730T>C	p.(Tyr910=)	synonymous SNV
Likely benign	g.23626251G>C	c.2733C>G	p.(Thr911=)	synonymous SNV
Likely benign	g.23626251G>A	c.2733C>T	p.(Thr911=)	synonymous SNV
Likely benign	g.23626229C>A	c.2748+7G>T	-	intron
Likely benign	g.23626228C>T	c.2748+8G>A	-	intron
Likely benign	g.23626223G>T	c.2748+13C>A	-	intron
Likely benign	g.23626223G>C	c.2748+13C>G	-	intron
Likely benign	g.23626220C>G	c.2748+16G>C	-	intron
Likely benign	g.23626216A>G	c.2748+20T>C	-	intron
Likely benign	g.23626115A>G	c.2748+121T>C	-	intron
Likely benign	g.23624166T>G	c.2749-72A>C	-	intron
Likely benign	g.23624109G>A	c.2749-15C>T	-	intron
Likely benign	g.23624102A>G	c.2749-8T>C	-	intron
Likely benign	g.23624102A>C	c.2749-8T>G	-	intron
Likely benign	g.23624089T>C	c.2754A>G	p.(Pro918=)	synonymous SNV
Likely benign	g.23624086T>C	c.2757A>G	p.(Val919=)	synonymous SNV
Likely benign	g.23624077T>A	c.2766A>T	p.(Ile922=)	synonymous SNV
Likely benign	g.23624068C>T	c.2775G>A	p.(Val925=)	synonymous SNV
Likely benign	g.23624062A>G	c.2781T>C	p.(Asp927=)	synonymous SNV
Likely benign	g.23624059C>T	c.2784G>A	p.(Val928=)	synonymous SNV
Likely benign	g.23624059C>A	c.2784G>T	p.(Val928=)	synonymous SNV
Likely benign	g.23624056A>G	c.2787T>C	p.(Tyr929=)	synonymous SNV
Likely benign	g.23624050G>A	c.2793C>T	p.(Leu931=)	synonymous SNV
Likely benign	g.23624047C>T	c.2796G>A	p.(Val932=)	synonymous SNV
Likely benign	g.23624044A>G	c.2799T>C	p.(Cys933=)	synonymous SNV
Likely benign	g.23624041T>C	c.2802A>G	p.(Val934=)	synonymous SNV
Likely benign	g.23624038A>C	c.2805T>G	p.(Ala935=)	synonymous SNV
Likely benign	g.23624037A>G	c.2806T>C	p.(Leu936=)	synonymous SNV
Likely benign	g.23624032T>G	c.2811A>C	p.(Gly937=)	synonymous SNV
Likely benign	g.23624032T>C	c.2811A>G	p.(Gly937=)	synonymous SNV
Likely benign	g.23624028A>G	c.2815T>C	p.(Leu939=)	synonymous SNV
Likely benign	g.23624020G>T	c.2823C>A	p.(Ile941=)	synonymous SNV
Likely benign	g.23624017T>C	c.2826A>G	p.(Arg942=)	synonymous SNV
Likely benign	g.23624014C>T	c.2829G>A	p.(Glu943=)	synonymous SNV
Likely benign	g.23624002T>C	c.2834+7A>G	-	intron
Likely benign	g.23624001T>C	c.2834+8A>G	-	intron
Likely benign	g.23623999A>C	c.2834+10T>G	-	intron
Likely benign	g.23623998G>C	c.2834+11C>G	-	intron
Likely benign	g.23623998G>A	c.2834+11C>T	-	intron
Likely benign	g.23623997G>A	c.2834+12C>T	-	intron
Likely benign	g.23623996G>T	c.2834+13C>A	-	intron
Likely benign	g.23623996G>C	c.2834+13C>G	-	intron
Likely benign	g.23623992C>T	c.2834+17G>A	-	intron
Likely benign	g.23623990C>T	c.2834+19G>A	-	intron
Likely benign	g.23623989A>T	c.2834+20T>A	-	intron
Likely benign	g.23623989A>G	c.2834+20T>C	-	intron
Likely benign	g.23623989A>C	c.2834+20T>G	-	intron
Likely benign	g.23623905T>A	c.2834+104A>T	-	intron
Likely benign	g.23623157G>A	c.2835-27C>T	-	intron
Likely benign	g.23623148A>G	c.2835-18T>C	-	intron
Likely benign	g.23623145A>C	c.2835-15T>G	-	intron
Likely benign	g.23623141T>C	c.2835-11A>G	-	intron
Likely benign	g.23623139A>G	c.2835-9T>C	-	intron
Likely benign	g.23623136C>A	c.2835-6G>T	-	intron
Likely benign	g.23623135G>T	c.2835-5C>A	-	intron
Likely benign	g.23623135G>A	c.2835-5C>T	-	intron
Likely benign	g.23623118A>G	c.2847T>C	p.(Cys949=)	synonymous SNV
Likely benign	g.23623115G>A	c.2850C>T	p.(Ser950=)	synonymous SNV
Likely benign	g.23623106A>G	c.2859T>C	p.(Asp953=)	synonymous SNV
Likely benign	g.23623094C>T	c.2871G>A	p.(Lys957=)	synonymous SNV
Likely benign	g.23623091T>C	c.2874A>G	p.(Gln958=)	synonymous SNV
Likely benign	g.23623088T>C	c.2877A>G	p.(Val959=)	synonymous SNV
Likely benign	g.23623088T>A	c.2877A>T	p.(Val959=)	synonymous SNV
Likely benign	g.23623085T>C	c.2880A>G	p.(Leu960=)	synonymous SNV
Likely benign	g.23623073T>G	c.2892A>C	p.(Gly964=)	synonymous SNV
Likely benign	g.23623073T>C	c.2892A>G	p.(Gly964=)	synonymous SNV
Likely benign	g.23623070A>G	c.2895T>C	p.(Asn965=)	synonymous SNV
Likely benign	g.23623067T>A	c.2898A>T	p.(Ile966=)	synonymous SNV
Likely benign	g.23623064T>C	c.2901A>G	p.(Lys967=)	synonymous SNV
Likely benign	g.23623061A>G	c.2904T>C	p.(Ala968=)	synonymous SNV
Likely benign	g.23623061A>C	c.2904T>G	p.(Ala968=)	synonymous SNV
Likely benign	g.23623058C>T	c.2907G>A	p.(Val969=)	synonymous SNV
Likely benign	g.23623055A>G	c.2910T>C	p.(Leu970=)	synonymous SNV
Likely benign	g.23623055A>C	c.2910T>G	p.(Leu970=)	synonymous SNV
Likely benign	g.23623052G>T	c.2913C>A	p.(Gly971=)	synonymous SNV
Likely benign	g.23623052G>A	c.2913C>T	p.(Gly971=)	synonymous SNV
Likely benign	g.23623046T>C	c.2919A>G	p.(Thr973=)	synonymous SNV
Likely benign	g.23623046T>A	c.2919A>T	p.(Thr973=)	synonymous SNV
Likely benign	g.23623039T>G	c.2926A>C	p.(Arg976=)	synonymous SNV
Likely benign	g.23623037C>T	c.2928G>A	p.(Arg976=)	synonymous SNV
Likely benign	g.23623028A>G	c.2937T>C	p.(Ser979=)	synonymous SNV
Likely benign	g.23623025G>A	c.2940C>T	p.(Ser980=)	synonymous SNV
Likely benign	g.23623022A>G	c.2943T>C	p.(Ser981=)	synonymous SNV
Likely benign	g.23623016G>C	c.2949C>G	p.(Thr983=)	synonymous SNV
Likely benign	g.23623016G>A	c.2949C>T	p.(Thr983=)	synonymous SNV
Likely benign	g.23623010A>G	c.2955T>C	p.(Ser985=)	synonymous SNV
Likely benign	g.23623010A>C	c.2955T>G	p.(Ser985=)	synonymous SNV
Likely benign	g.23622998T>C	c.2967A>G	p.(Val989=)	synonymous SNV
Likely benign	g.23622995T>C	c.2970A>G	p.(Glu990=)	synonymous SNV
Likely benign	g.23622992G>A	c.2973C>T	p.(Val991=)	synonymous SNV
Likely benign	g.23622986C>T	c.2979G>A	p.(Thr993=)	synonymous SNV
Likely benign	g.23622980T>A	c.2985A>T	p.(Ala995=)	synonymous SNV
Likely benign	g.23622971T>C	c.2994A>G	p.(Gly998=)	synonymous SNV
Likely benign	g.23622961T>G	c.2996+8A>C	-	intron
Likely benign	g.23622961T>C	c.2996+8A>G	-	intron
Likely benign	g.23622960T>C	c.2996+9A>G	-	intron
Likely benign	g.23622959C>T	c.2996+10G>A	-	intron
Likely benign	g.23622959C>G	c.2996+10G>C	-	intron
Likely benign	g.23622959C>A	c.2996+10G>T	-	intron
Likely benign	g.23622956A>G	c.2996+13T>C	-	intron
Likely benign	g.23622911A>G	c.2996+58T>C	-	intron
Likely benign	g.23622845G>A	c.2996+124C>T	-	intron
Likely benign	g.23622824G>A	c.2996+145C>T	-	intron
Likely benign	g.23621512T>G	c.2997-34A>C	-	intron
Likely benign	g.23621506G>A	c.2997-28C>T	-	intron
Likely benign	g.23621496T>G	c.2997-18A>C	-	intron
Likely benign	g.23621496T>C	c.2997-18A>G	-	intron
Likely benign	g.23621469T>C	c.3006A>G	p.(Glu1002=)	synonymous SNV
Likely benign	g.23621466G>A	c.3009C>T	p.(Asn1003=)	synonymous SNV
Likely benign	g.23621459A>G	c.3016T>C	p.(Leu1006=)	synonymous SNV
Likely benign	g.23621457C>T	c.3018G>A	p.(Leu1006=)	synonymous SNV
Likely benign	g.23621451G>C	c.3024C>G	p.(Pro1008=)	synonymous SNV
Likely benign	g.23621451G>A	c.3024C>T	p.(Pro1008=)	synonymous SNV
Likely benign	g.23621448A>G	c.3027T>C	p.(Pro1009=)	synonymous SNV
Likely benign	g.23621439A>C	c.3036T>G	p.(Thr1012=)	synonymous SNV
Likely benign	g.23621421C>T	c.3054G>A	p.(Glu1018=)	synonymous SNV
Likely benign	g.23621418G>T	c.3057C>A	p.(Val1019=)	synonymous SNV
Likely benign	g.23621418G>A	c.3057C>T	p.(Val1019=)	synonymous SNV
Likely benign	g.23621415T>C	c.3060A>G	p.(Gln1020=)	synonymous SNV
Likely benign	g.23621406T>C	c.3069A>G	p.(Gln1023=)	synonymous SNV
Likely benign	g.23621400A>G	c.3075T>C	p.(Ala1025=)	synonymous SNV
Likely benign	g.23621399G>A	c.3076C>T	p.(Leu1026=)	synonymous SNV
Likely benign	g.23621397C>T	c.3078G>A	p.(Leu1026=)	synonymous SNV
Likely benign	g.23621388A>T	c.3087T>A	p.(Thr1029=)	synonymous SNV
Likely benign	g.23621384T>C	c.3091A>G	p.(Ile1031Val)	nonsynonymous SNV
Likely benign	g.23621381T>A	c.3094A>T	p.(Met1032Leu)	nonsynonymous SNV
Likely benign	g.23621376G>A	c.3099C>T	p.(Asn1033=)	synonymous SNV
Likely benign	g.23621373G>A	c.3102C>T	p.(Asn1034=)	synonymous SNV
Likely benign	g.23621367A>T	c.3108T>A	p.(Val1036=)	synonymous SNV
Likely benign	g.23621364A>G	c.3111T>C	p.(Ile1037=)	synonymous SNV
Likely benign	g.23621353A>C	c.3113+9T>G	-	intron
Likely benign	g.23621352G>A	c.3113+10C>T	-	intron
Likely benign	g.23621351G>A	c.3113+11C>T	-	intron
Likely benign	g.23621350G>T	c.3113+12C>A	-	intron
Likely benign	g.23621350G>C	c.3113+12C>G	-	intron
Likely benign	g.23621348G>A	c.3113+14C>T	-	intron
Likely benign	g.23621346T>C	c.3113+16A>G	-	intron
Likely benign	g.23621345C>A	c.3113+17G>T	-	intron
Likely benign	g.23621334G>A	c.3113+28C>T	-	intron
Likely benign	g.23621328A>G	c.3113+34T>C	-	intron
Likely benign	g.23621231C>A	c.3113+131G>T	-	intron
Likely benign	g.23621166T>C	c.3113+196A>G	-	intron
Likely benign	g.23614613A>G	c.3114-522T>C	-	intron
Likely benign	g.23614263T>C	c.3114-172A>G	-	intron
Likely benign	g.23614133C>A	c.3114-42G>T	-	intron
Likely benign	g.23614131A>C	c.3114-40T>G	-	intron
Likely benign	g.23614111T>C	c.3114-20A>G	-	intron
Likely benign	g.23614107T>A	c.3114-16A>T	-	intron
Likely benign	g.23614106A>G	c.3114-15T>C	-	intron
Likely benign	g.23614101C>T	c.3114-10G>A	-	intron
Likely benign	g.23614098T>A	c.3114-7A>T	-	intron
Likely benign	g.23614079A>C	c.3126T>G	p.(Thr1042=)	synonymous SNV
Likely benign	g.23614076A>G	c.3129T>C	p.(Gly1043=)	synonymous SNV
Likely benign	g.23614076A>C	c.3129T>G	p.(Gly1043=)	synonymous SNV
Likely benign	g.23614073T>C	c.3132A>G	p.(Gln1044=)	synonymous SNV
Likely benign	g.23614069G>A	c.3136C>T	p.(Leu1046=)	synonymous SNV
Likely benign	g.23614067C>T	c.3138G>A	p.(Leu1046=)	synonymous SNV
Likely benign	g.23614052A>G	c.3153T>C	p.(Ile1051=)	synonymous SNV
Likely benign	g.23614049A>G	c.3156T>C	p.(Asp1052=)	synonymous SNV
Likely benign	g.23614046A>G	c.3159T>C	p.(Asp1053=)	synonymous SNV
Likely benign	g.23614031T>G	c.3174A>C	p.(Ser1058=)	synonymous SNV
Likely benign	g.23614031T>C	c.3174A>G	p.(Ser1058=)	synonymous SNV
Likely benign	g.23614028G>C	c.3177C>G	p.(Val1059=)	synonymous SNV
Likely benign	g.23613996T>C	c.3201+8A>G	-	intron
Likely benign	g.23613995A>T	c.3201+9T>A	-	intron
Likely benign	g.23613994C>T	c.3201+10G>A	-	intron
Likely benign	g.23613989C>A	c.3201+15G>T	-	intron
Likely benign	g.23613984C>T	c.3201+20G>A	-	intron
Likely benign	g.23613908C>T	c.3201+96G>A	-	intron
Likely benign	g.23613889A>G	c.3201+115T>C	-	intron
Likely benign	g.23608095C>G	c.3202-83G>C	-	intron
Likely benign	g.23608057T>C	c.3202-45A>G	-	intron
Likely benign	g.23608029A>T	c.3202-17T>A	-	intron
Likely benign	g.23608021G>A	c.3202-9C>T	-	intron
Likely benign	g.23608010C>T	c.3204G>A	p.(Gly1068=)	synonymous SNV
Likely benign	g.23608010C>A	c.3204G>T	p.(Gly1068=)	synonymous SNV
Likely benign	g.23608004G>A	c.3210C>T	p.(Leu1070=)	synonymous SNV
Likely benign	g.23608001A>G	c.3213T>C	p.(Phe1071=)	synonymous SNV
Likely benign	g.23607995G>C	c.3219C>G	p.(Val1073=)	synonymous SNV
Likely benign	g.23607994G>A	c.3220C>T	p.(Leu1074=)	synonymous SNV
Likely benign	g.23607983G>T	c.3231C>A	p.(Pro1077=)	synonymous SNV
Likely benign	g.23607983G>A	c.3231C>T	p.(Pro1077=)	synonymous SNV
Likely benign	g.23607980A>G	c.3234T>C	p.(Cys1078=)	synonymous SNV
Likely benign	g.23607962C>G	c.3252G>C	p.(Ser1084=)	synonymous SNV
Likely benign	g.23607961A>G	c.3253T>C	p.(Leu1085=)	synonymous SNV
Likely benign	g.23607958G>T	c.3256C>A	p.(Arg1086=)	synonymous SNV
Likely benign	g.23607956T>A	c.3258A>T	p.(Arg1086=)	synonymous SNV
Likely benign	g.23607953G>A	c.3261C>T	p.(Ser1087=)	synonymous SNV
Likely benign	g.23607938G>C	c.3276C>G	p.(Leu1092=)	synonymous SNV
Likely benign	g.23607938G>A	c.3276C>T	p.(Leu1092=)	synonymous SNV
Likely benign	g.23607935A>G	c.3279T>C	p.(Ile1093=)	synonymous SNV
Likely benign	g.23607932C>T	c.3282G>A	p.(Val1094=)	synonymous SNV
Likely benign	g.23607926G>A	c.3288C>T	p.(Asn1096=)	synonymous SNV
Likely benign	g.23607920C>T	c.3294G>A	p.(Lys1098=)	synonymous SNV
Likely benign	g.23607917C>T	c.3297G>A	p.(Thr1099=)	synonymous SNV
Likely benign	g.23607917C>G	c.3297G>C	p.(Thr1099=)	synonymous SNV
Likely benign	g.23607917C>A	c.3297G>T	p.(Thr1099=)	synonymous SNV
Likely benign	g.23607908G>A	c.3306C>T	p.(Ser1102=)	synonymous SNV
Likely benign	g.23607902A>G	c.3312T>C	p.(Gly1104=)	synonymous SNV
Likely benign	g.23607893C>T	c.3321G>A	p.(Leu1107=)	synonymous SNV
Likely benign	g.23607890G>A	c.3324C>T	p.(Tyr1108=)	synonymous SNV
Likely benign	g.23607887A>G	c.3327T>C	p.(Cys1109=)	synonymous SNV
Likely benign	g.23607881A>T	c.3333T>A	p.(Pro1111=)	synonymous SNV
Likely benign	g.23607875C>T	c.3339G>A	p.(Gly1113=)	synonymous SNV
Likely benign	g.23607857C>G	c.3350+7G>C	-	intron
Likely benign	g.23607855C>T	c.3350+9G>A	-	intron
Likely benign	g.23607853T>G	c.3350+11A>C	-	intron
Likely benign	g.23607850T>C	c.3350+14A>G	-	intron
Likely benign	g.23607849G>A	c.3350+15C>T	-	intron
Likely benign	g.23607848A>C	c.3350+16T>G	-	intron
Likely benign	g.23607845A>T	c.3350+19T>A	-	intron
Likely benign	g.23607825G>C	c.3350+39C>G	-	intron
Likely benign	g.23607814A>G	c.3350+50T>C	-	intron
Likely benign	g.23606551C>T	c.3350+1313G>A	-	intron
Likely benign	g.23603688G>T	c.3351-19C>A	-	intron
Likely benign	g.23603679T>C	c.3351-10A>G	-	intron
Likely benign	g.23603678A>G	c.3351-9T>C	-	intron
Likely benign	g.23603674T>G	c.3351-5A>C	-	intron
Likely benign	g.23603674T>C	c.3351-5A>G	-	intron
Likely benign	g.23603673A>G	c.3351-4T>C	-	intron
Likely benign	g.23603665G>A	c.3355C>T	p.(Leu1119=)	synonymous SNV
Likely benign	g.23603663C>T	c.3357G>A	p.(Leu1119=)	synonymous SNV
Likely benign	g.23603654G>A	c.3366C>T	p.(Asp1122=)	synonymous SNV
Likely benign	g.23603651C>T	c.3369G>A	p.(Val1123=)	synonymous SNV
Likely benign	g.23603651C>G	c.3369G>C	p.(Val1123=)	synonymous SNV
Likely benign	g.23603645A>G	c.3375T>C	p.(Asp1125=)	synonymous SNV
Likely benign	g.23603636T>G	c.3384A>C	p.(Ala1128=)	synonymous SNV
Likely benign	g.23603621A>G	c.3399T>C	p.(Thr1133=)	synonymous SNV
Likely benign	g.23603606G>A	c.3414C>T	p.(Ala1138=)	synonymous SNV
Likely benign	g.23603588G>C	c.3432C>G	p.(Leu1144=)	synonymous SNV
Likely benign	g.23603588G>A	c.3432C>T	p.(Leu1144=)	synonymous SNV
Likely benign	g.23603576A>G	c.3444T>C	p.(Thr1148=)	synonymous SNV
Likely benign	g.23603573G>C	c.3447C>G	p.(Ala1149=)	synonymous SNV
Likely benign	g.23603573G>A	c.3447C>T	p.(Ala1149=)	synonymous SNV
Likely benign	g.23603570G>A	c.3450C>T	p.(Leu1150=)	synonymous SNV
Likely benign	g.23603567G>C	c.3453C>G	p.(Leu1151=)	synonymous SNV
Likely benign	g.23603564T>C	c.3456A>G	p.(Pro1152=)	synonymous SNV
Likely benign	g.23603560C>T	c.3460G>A	p.(Val1154Ile)	nonsynonymous SNV
Likely benign	g.23603555A>G	c.3465T>C	p.(Ser1155=)	synonymous SNV
Likely benign	g.23603546A>G	c.3474T>C	p.(His1158=)	synonymous SNV
Likely benign	g.23603537A>G	c.3483T>C	p.(Phe1161=)	synonymous SNV
Likely benign	g.23603534C>T	c.3486G>A	p.(Val1162=)	synonymous SNV
Likely benign	g.23603525C>G	c.3495G>C	p.(Ser1165=)	synonymous SNV
Likely benign	g.23603522A>T	c.3498T>A	p.(Gly1166=)	synonymous SNV
Likely benign	g.23603516G>A	c.3504C>T	p.(Asp1168=)	synonymous SNV
Likely benign	g.23603510A>G	c.3510T>C	p.(His1170=)	synonymous SNV
Likely benign	g.23603495T>C	c.3525A>G	p.(Gln1175=)	synonymous SNV
Likely benign	g.23603483A>G	c.3537T>C	p.(Asn1179=)	synonymous SNV
Likely benign	g.23603474T>C	c.3546A>G	p.(Val1182=)	synonymous SNV
Likely benign	g.23603457A>C	c.*2T>G	-	3-UTR
Likely benign	g.23603112T>G	-	-	3-UTR
		-
