# Supplementary material for: Evolutionary Origin of Human PALB2 Germline Pathogenic Variants
Source: Int J Mol Sci. 2023 Jul 12;24(14):11343. doi: 10.3390/ijms241411343 (PMC10379391; doi:10.3390/ijms241411343)
Supplement: Supplementary file 1 [file ijms-24-11343-s001.zip › Table S2 Human PALB2 variants shared with other species.xlsx]

## Sheet: PLP_shared_SNV
Table S2A. Human PALB2 PVs shared with other species
		(hg38) NC_000016.10	g.23603471G>C	g.23603471G>T	g.23603497G>A	g.23603526G>T	g.23603528C>T	g.23603529C>T	g.23603543C>T	g.23603544C>T	g.23603551G>A	g.23603579A>T	g.23603584G>A	g.23603595A>C	g.23603595A>T	g.23603600C>T	g.23603625A>T	g.23603662C>A	g.23603670C>T	g.23607860T>C	g.23607863C>T	g.23607874G>A	g.23607890G>C	g.23607943G>A	g.23607958G>A	g.23607980A>T	g.23608013C>T	g.23614025A>T	g.23614039G>A	g.23614040G>C	g.23614040G>T	g.23614075G>A	g.23614091C>T	g.23621362C>T	g.23621408G>A	g.23621417G>A	g.23621447C>A	g.23622979C>A	g.23622997C>A	g.23623003G>A	g.23623093G>A	g.23623096T>A	g.23623099C>A	g.23623105C>A	g.23623131C>G	g.23624007A>C	g.23624007A>G	g.23624008C>A	g.23624008C>G
		cDNA (NM_024675.4)	c.3549C>G	c.3549C>A	c.3523C>T	c.3494C>A	c.3492G>A	c.3491G>A	c.3477G>A	c.3476G>A	c.3469C>T	c.3441T>A	c.3436C>T	c.3425T>G	c.3425T>A	c.3420G>A	c.3395T>A	c.3358G>T	c.3351-1G>A	c.3350+4A>G	c.3350+1G>A	c.3340C>T	c.3324C>G	c.3271C>T	c.3256C>T	c.3234T>A	c.3202-1G>A	c.3180T>A	c.3166C>T	c.3165C>G	c.3165C>A	c.3130C>T	c.3114G>A	c.3113G>A	c.3067C>T	c.3058C>T	c.3028G>T	c.2986G>T	c.2968G>T	c.2962C>T	c.2872C>T	c.2869A>T	c.2866G>T	c.2860G>T	c.2835-1G>C	c.2834+2T>G	c.2834+2T>C	c.2834+1G>T	c.2834+1G>C
		ClinVar Allele ID	16284	133601	529753	529827	244943	244944	644379	151555	812645	536456	466104	927699	536457	242347	812653	235162	1063565	132247	222455	567937	466111	222459	132239	260095	358902	1451462	484718	477440	235174	478020	235175	132221	484638	1063573	843563	184171	235190	16285	913612	530333	618363	244953	132198	222463	815627	153698	478055
		Species with mutation Number of shared variants	0	0	0	0	0	0	0	0	0	0	1	0	0	0	0	0	0	3	0	0	3	1	0	0	0	0	0	0	0	0	0	0	0	0	0	0	0	1	0	0	20	0	0	0	0	0	0
Primate (6)	Human (Alt)		C	T	A	T	T	T	T	T	A	T	A	C	T	T	T	A	T	C	T	A	C	A	A	T	T	T	A	C	T	A	T	T	A	A	A	A	A	A	A	A	A	A	G	C	G	A	G
	Human	0	g	g	g	g	c	c	c	c	g	a	g	a	a	c	a	c	c	t	c	g	g	g	g	a	c	a	g	g	g	g	c	c	g	g	c	c	c	g	g	t	c	c	c	a	a	c	c
	Chimp	0	g	g	g	g	c	c	c	c	g	a	g	a	a	c	a	c	c	t	c	g	g	g	g	a	c	a	g	g	g	g	c	c	g	g	c	c	c	g	g	t	c	c	c	a	a	c	c
	Gorilla	0	g	g	g	g	c	c	c	c	g	a	g	a	a	c	a	c	c	t	c	g	g	g	g	a	c	a	g	g	g	g	c	c	g	g	c	c	c	g	g	t	c	c	c	N	N	N	N
	Orangutan	0	g	g	g	g	c	c	c	c	g	a	g	a	a	c	a	c	c	t	c	g	g	g	g	a	c	a	g	g	g	g	c	c	g	g	c	c	c	g	g	t	c	c	c	a	a	c	c
	Gibbon	0	g	g	g	g	c	c	c	c	g	a	g	a	a	c	a	c	c	t	c	g	g	g	g	a	c	a	g	g	g	g	c	c	g	g	c	c	c	g	g	t	c	c	c	a	a	c	c
	Rhesus	1	g	g	g	g	c	c	c	c	g	a	g	a	a	c	a	c	c	t	c	g	g	g	g	a	c	a	g	g	g	g	c	c	g	g	c	c	c	g	g	t	c	c	c	a	a	c	c
	Crab-eating macaque	0	g	g	g	g	c	c	c	c	g	a	g	a	a	c	a	c	c	t	c	g	g	g	g	a	c	a	g	g	g	g	c	c	g	g	c	c	c	g	g	t	c	c	c	a	a	c	c
	Baboon	1	g	g	g	g	c	c	c	c	g	a	g	a	a	c	a	c	c	t	c	g	g	g	g	a	c	a	g	g	g	g	c	c	g	g	c	c	c	g	g	t	c	c	c	a	a	c	c
	Green monkey	1	g	g	g	g	c	c	c	c	g	a	g	a	a	c	a	c	c	t	c	g	g	g	g	a	c	a	g	g	g	g	c	c	g	g	c	c	c	g	g	t	c	c	c	=	=	=	=
	Marmoset	0	a	a	g	g	c	c	c	c	g	g	g	a	a	c	a	c	c	t	c	g	g	g	c	a	c	a	g	g	g	g	c	c	g	g	c	c	c	g	g	t	c	c	c	a	a	c	c
	Squirrel monkey	0	a	a	g	g	c	c	c	c	g	g	g	a	a	c	a	c	c	t	c	g	g	g	c	a	c	a	g	g	g	g	c	c	g	g	c	c	c	g	g	t	c	c	c	a	a	c	c
	Bushbaby	3	g	g	g	g	c	c	c	c	g	g	g	a	a	c	a	c	c	t	c	g	g	g	c	a	c	a	g	g	g	g	c	c	g	g	c	=	=	=	=	=	=	=	=	=	=	=	=
Euarchontoglires (42)	Chinese tree shrew	0	g	g	g	g	c	c	c	c	g	g	g	a	a	c	a	c	c	t	c	g	g	g	c	a	c	a	g	g	g	g	c	c	g	g	c	t	c	g	g	t	c	c	c	a	a	c	c
	Squirrel	3	a	a	g	g	c	c	c	c	g	a	g	a	a	c	a	c	c	t	c	g	g	g	c	a	c	a	g	a	a	g	c	c	g	g	c	c	c	g	g	t	c	c	c	a	a	c	c
	Lesser Egyptian jerboa	3	g	g	g	g	c	c	c	c	g	g	g	a	a	c	a	c	c	t	c	g	g	g	c	a	c	a	g	g	g	g	c	c	g	g	c	c	c	g	g	t	c	c	c	a	a	c	c
	Prairie vole	6	g	g	g	g	c	c	c	c	g	g	g	a	a	c	a	c	c	t	c	g	g	g	c	a	c	a	g	g	g	g	c	c	g	g	c	c	g	g	g	t	c	c	c	a	a	c	c
	Chinese hamster	5	g	g	g	g	c	c	c	c	g	g	g	a	a	c	a	c	c	t	c	g	g	g	c	a	c	a	g	g	g	g	c	c	g	g	c	c	g	g	g	t	c	c	c	a	a	c	c
	Golden hamster	6	g	g	g	g	c	c	c	c	g	g	g	a	a	c	a	c	c	t	c	g	g	g	c	a	c	=	=	=	=	=	=	c	g	g	c	c	g	g	g	t	c	c	c	a	a	c	c
	Mouse	4	g	g	g	g	c	c	c	c	g	g	g	a	a	c	a	c	c	t	c	g	a	g	c	a	c	a	g	g	g	g	c	c	g	g	c	c	g	g	g	t	c	c	c	a	a	c	c
	Rat	1	g	g	g	g	c	c	c	c	g	g	g	a	a	c	a	c	c	t	c	g	g	g	c	a	c	a	g	g	g	g	c	c	g	g	c	c	g	g	g	t	c	c	c	a	a	c	c
	Naked mole-rat	3	g	g	g	g	c	c	c	c	g	g	g	a	a	c	a	c	c	t	c	g	g	g	c	g	c	a	g	g	g	g	c	c	g	g	t	c	c	g	g	t	c	t	c	a	a	c	c
	Guinea pig	2	g	g	g	g	c	c	c	c	g	g	g	a	a	c	a	c	c	t	c	g	g	g	c	a	c	a	g	g	g	g	c	c	g	g	c	c	c	g	g	t	c	t	c	a	a	c	c
	Chinchilla	2	g	g	g	g	c	c	c	c	g	g	g	a	a	c	a	c	c	t	c	g	g	g	c	a	c	a	g	g	g	g	c	c	g	g	c	c	c	g	g	t	c	t	c	a	a	c	c
	Brush-tailed rat	3	g	g	g	g	c	c	c	c	g	g	g	a	a	c	a	c	c	t	c	g	g	c	c	a	c	g	g	g	g	g	c	c	g	g	c	c	c	g	g	t	c	c	c	a	a	c	c
	Rabbit	2	a	a	g	g	c	c	c	c	g	g	g	a	a	c	a	c	c	t	c	g	a	g	c	a	c	a	g	g	g	g	c	c	c	g	c	c	c	g	g	t	c	t	c	a	a	c	c
	Pika	2	g	g	g	g	c	c	c	c	g	g	g	a	a	c	a	c	c	t	c	g	g	g	c	g	c	a	g	g	g	g	c	c	c	g	c	c	c	g	g	t	c	t	c	a	a	c	c
Laurasiatheria (65)	Pig	4	g	g	g	g	c	c	c	c	g	g	g	a	a	c	a	c	c	t	c	g	g	g	c	a	c	a	g	g	g	g	c	c	g	g	c	g	c	g	g	t	c	t	c	a	a	c	c
	Alpaca	2	g	g	g	g	c	c	c	c	g	g	g	a	a	c	a	c	c	-	-	g	g	g	c	a	c	a	g	g	g	g	c	c	g	g	c	c	c	g	g	t	c	t	c	a	a	c	c
	Bactrian camel	2	g	g	g	g	c	c	c	c	g	g	g	a	a	c	a	c	c	t	c	g	g	g	c	a	c	a	g	g	g	g	c	c	g	g	c	c	c	g	g	t	c	t	c	a	a	c	c
	Dolphin	4	g	g	g	g	c	c	c	c	g	g	g	a	a	c	a	c	c	t	c	g	g	g	c	a	c	a	g	g	g	g	c	c	g	g	c	c	c	g	g	t	c	t	c	a	a	c	c
	Killer whale	4	g	g	g	g	c	c	c	c	g	g	g	a	a	c	a	c	c	t	c	g	g	g	c	a	c	a	g	g	g	g	c	c	g	g	c	c	c	g	g	t	c	t	c	a	a	c	c
	Tibetan antelope	2	g	g	g	g	c	c	c	c	g	g	g	a	a	c	a	c	c	t	c	g	g	g	c	a	c	a	g	g	g	g	c	c	g	g	c	c	c	g	g	t	c	t	c	a	a	c	c
	Cow	3	g	g	g	g	c	c	c	c	g	g	g	a	a	c	a	c	c	t	c	g	g	g	c	g	c	a	g	g	g	g	c	c	g	g	c	c	c	g	g	t	c	t	c	a	a	c	c
	Sheep	2	g	g	g	g	c	c	c	c	g	g	g	a	a	c	a	c	c	t	c	g	g	g	c	g	c	a	g	g	g	g	c	c	g	g	c	c	c	g	g	t	c	t	c	a	a	c	c
	Domestic goat	2	g	g	g	g	c	c	c	c	g	g	g	a	a	c	a	c	c	t	c	g	g	g	c	g	c	a	g	g	g	g	c	c	g	g	c	c	c	g	g	t	c	t	c	a	a	c	c
	Horse	1	g	g	g	g	c	c	c	c	g	g	g	a	a	c	a	c	c	t	c	g	a	g	t	a	c	a	g	g	g	g	c	c	g	g	c	c	c	g	g	t	c	c	c	a	a	c	c
	White rhinoceros	1	g	g	g	g	c	c	c	c	g	g	g	a	a	c	a	c	c	t	c	g	g	g	c	a	c	a	g	g	g	g	c	c	g	g	c	c	c	g	g	t	c	c	c	a	a	c	c
	Cat	4	g	g	g	g	c	c	c	c	g	a	g	a	a	c	a	c	c	t	c	g	g	g	c	a	c	a	g	g	g	g	c	c	g	g	c	c	c	g	g	t	c	c	c	a	a	c	c
	Dog	3	g	g	g	g	c	c	c	c	g	a	g	a	a	c	a	c	c	t	c	g	g	g	c	a	c	a	g	g	g	g	c	c	g	g	c	c	c	g	g	t	c	t	c	a	a	c	c
	Ferret	1	g	g	g	g	c	c	c	c	g	g	g	a	a	c	a	c	c	t	c	g	g	g	c	a	c	a	g	g	g	g	c	N	N	N	N	N	N	N	N	N	N	N	N	N	N	N	N
	Panda	2	g	g	g	g	c	c	c	c	g	a	g	a	a	c	a	c	c	t	c	g	g	g	c	a	c	a	g	g	g	g	c	c	g	g	c	c	c	g	g	t	c	t	c	a	a	c	c
	Pacific walrus	2	g	g	g	g	c	c	c	c	g	a	g	a	a	c	a	c	c	t	c	g	g	g	c	a	c	a	g	g	g	g	c	c	g	g	c	c	c	g	g	t	c	t	c	a	a	c	c
	Weddell seal	2	g	g	g	g	c	c	c	c	g	a	g	a	a	c	a	c	c	t	c	g	g	g	c	a	c	a	g	g	g	g	c	c	g	g	c	c	c	g	g	t	c	t	c	a	a	c	c
	Black flying-fox	4	a	a	g	g	c	c	c	c	g	g	g	a	a	c	a	c	c	t	c	g	g	g	c	a	c	a	g	g	g	g	c	c	g	g	c	c	c	g	g	t	c	c	c	a	a	c	c
	Megabat	4	a	a	g	g	c	c	c	c	g	g	g	a	a	c	a	c	c	t	c	g	g	g	c	a	c	a	g	g	g	g	c	c	g	g	c	c	c	g	g	t	c	c	c	a	a	c	c
	Big brown bat	3	a	a	g	g	c	c	c	c	g	g	g	a	a	c	a	c	c	t	c	g	g	g	c	a	c	a	g	g	g	g	c	c	g	g	c	c	c	g	g	t	c	c	c	a	a	c	c
	David's myotis (bat)	0	a	a	g	g	c	c	c	c	g	g	g	a	a	c	a	c	c	t	c	g	g	g	c	a	c	a	g	g	g	g	c	c	g	g	c	c	c	g	g	t	c	c	c	a	a	c	c
	Microbat	1	a	a	g	g	c	c	c	c	g	a	g	a	a	c	a	c	c	t	c	g	g	g	c	a	c	a	g	g	g	g	c	c	g	g	c	c	c	g	g	t	c	c	c	a	a	c	c
	Hedgehog	5	g	g	g	g	c	c	c	c	g	g	g	a	a	c	a	c	c	t	c	g	g	g	c	a	c	a	g	g	g	g	c	c	g	g	c	c	c	g	g	t	c	c	c	a	a	c	c
	Shrew	5	g	g	g	g	c	c	c	c	g	g	g	a	a	c	a	c	c	t	c	g	g	g	c	a	c	a	g	g	g	g	c	c	g	t	c	c	c	g	g	t	c	g	c	a	a	c	c
	Star-nosed mole	2	a	a	g	g	c	c	c	c	g	a	g	a	a	c	a	c	c	t	c	g	g	g	c	a	c	a	g	g	g	g	c	c	g	g	c	c	c	g	g	t	c	t	c	a	a	c	c
Afrotheria (11)	Elephant	0	g	g	g	g	c	c	c	c	g	g	g	a	a	c	a	c	c	t	c	g	g	g	-	a	c	a	g	g	g	g	c	c	g	g	c	c	c	g	g	t	c	t	c	a	a	c	c
	Cape elephant shrew	3	a	a	g	g	c	c	c	c	g	g	g	a	a	c	a	c	c	t	c	g	g	g	c	a	c	g	g	g	g	g	c	c	g	g	c	c	c	g	g	t	c	c	c	a	a	c	c
	Manatee	1	g	g	g	g	c	c	c	c	g	g	g	a	a	c	a	c	c	t	c	t	g	g	c	a	c	a	g	g	g	g	c	c	g	g	c	c	c	g	g	t	c	c	c	a	a	c	c
	Cape golden mole	3	g	g	g	g	c	c	c	c	g	a	g	a	a	c	a	c	c	t	c	g	g	g	c	a	c	a	g	g	g	g	c	c	g	g	c	c	c	g	g	t	c	c	c	a	a	c	c
	Tenrec	3	g	g	g	g	c	c	c	c	g	g	g	a	a	c	a	c	c	t	c	g	g	g	c	a	c	a	g	g	g	g	c	c	g	g	c	c	c	g	g	t	c	c	c	a	a	c	c
	Aardvark	1	g	g	g	g	c	c	c	c	g	g	g	a	a	c	a	c	c	t	c	g	g	g	c	a	c	a	g	g	g	g	c	c	g	g	c	c	c	g	g	t	c	c	c	a	a	c	c
Mammal (24)	Armadillo	1	g	g	g	g	c	c	c	c	g	g	g	a	a	c	a	c	c	t	c	g	g	g	c	a	c	a	g	g	g	g	c	c	g	g	c	c	c	g	g	t	c	c	c	a	a	c	c
	Opossum	7	g	g	g	g	c	c	c	c	c	a	g	a	a	c	a	c	c	t	c	g	g	g	c	a	c	a	g	g	g	g	c	c	g	g	c	c	c	g	g	t	a	c	c	a	a	c	c
	Tasmanian devil	5	a	a	g	g	c	c	c	c	c	a	g	a	a	c	a	c	c	t	c	g	g	g	c	a	c	a	g	g	g	g	c	c	g	g	c	c	c	g	g	t	a	c	c	a	a	c	c
	Wallaby	5	g	g	g	g	c	c	c	c	c	a	g	a	a	c	a	c	c	t	c	g	g	g	c	a	c	a	g	g	g	g	c	=	=	=	=	c	c	a	g	t	g	c	c	a	a	c	c
	Platypus	6	a	a	g	g	c	c	c	c	c	g	g	a	a	c	a	c	c	t	c	g	g	g	c	a	c	g	g	g	g	g	c	c	g	g	c	c	c	g	g	g	g	t	c	a	a	c	c
Aves (106)	Rock pigeon	11	=	=	=	=	=	=	=	=	=	=	=	=	=	=	=	=	=	t	c	g	c	g	c	g	c	g	g	g	g	g	c	c	c	c	c	c	c	g	g	t	a	c	c	a	a	c	c
	Saker falcon	9	=	=	=	=	=	=	=	=	=	=	=	=	=	=	=	=	=	t	c	g	g	g	c	a	c	g	g	g	g	g	c	c	t	c	c	c	c	g	g	t	a	c	c	a	a	c	c
	Peregrine falcon	10	=	=	=	=	=	=	=	=	=	=	=	=	=	=	=	=	=	t	c	g	g	g	c	a	c	g	g	g	g	g	c	c	t	c	c	c	c	g	g	t	a	c	c	a	a	c	c
	Collared flycatcher	3	=	=	=	=	=	=	=	=	=	=	=	=	=	=	=	=	=	t	c	g	g	g	c	a	c	g	g	g	g	g	c	c	t	c	c	c	c	g	g	c	a	c	c	=	=	=	=
	White-throated sparrow	3	=	=	=	=	=	=	=	=	=	=	=	=	=	=	=	=	=	=	=	=	=	g	c	g	c	g	g	g	g	g	c	c	t	c	c	c	c	g	g	t	a	c	c	a	a	c	c
	Medium ground finch	5	=	=	=	=	=	=	=	=	=	=	=	=	=	=	=	=	=	t	c	g	g	g	c	a	c	g	g	g	g	g	c	c	t	c	c	c	c	g	g	t	a	c	c	a	a	c	c
	Zebra finch	3	=	=	=	=	=	=	=	=	=	=	=	=	=	=	=	=	=	=	=	=	=	=	=	=	=	g	g	g	g	g	c	c	t	c	c	c	c	g	g	t	a	c	c	a	a	c	c
	Tibetan ground jay	8	=	=	=	g	c	c	c	c	c	g	g	a	a	c	a	c	c	t	c	g	c	g	c	a	c	g	g	g	g	g	c	c	t	c	c	c	c	g	g	t	a	c	c	a	a	c	c
	Budgerigar	6	=	=	=	=	=	=	=	=	=	=	=	=	=	=	=	=	=	c	c	g	t	g	c	g	c	g	g	g	g	g	c	c	t	c	c	c	c	g	g	t	a	c	c	a	a	c	c
	Parrot	7	=	=	=	=	=	=	=	=	=	=	=	=	=	=	=	=	=	c	c	g	g	g	c	a	c	g	g	g	g	g	c	c	t	c	c	c	c	g	g	t	a	c	c	a	a	c	c
	Scarlet macaw	4	g	g	g	g	c	c	c	c	c	g	g	a	a	c	a	c	c	c	c	g	g	g	c	a	c	g	g	g	g	g	c	c	t	c	c	c	c	g	g	t	a	c	c	a	a	c	c
	Mallard duck	11	=	=	=	=	=	=	=	=	=	=	=	=	=	=	=	=	=	t	c	g	c	g	c	g	c	g	g	g	g	g	c	c	t	c	c	c	c	c	g	t	a	c	c	a	a	c	c
	Chicken	15	g	g	g	c	c	c	c	c	t	g	a	a	a	c	a	c	c	t	c	g	g	g	c	a	c	g	g	g	g	g	c	c	t	c	c	c	c	g	g	t	a	c	c	a	a	c	c
	Turkey	11	=	=	=	=	=	=	=	=	=	=	=	=	=	=	a	c	c	t	c	g	g	g	c	a	c	g	g	g	g	g	c	c	t	c	c	c	c	g	g	t	a	c	c	a	a	c	c
Sarcopterygii (56)	American alligator	10	g	g	g	g	c	c	c	c	c	g	c	a	a	c	a	c	c	t	c	g	g	g	c	a	c	g	g	a	a	g	c	c	t	c	t	c	c	g	g	t	g	t	c	a	a	c	c
	Green seaturtle	9	g	g	g	g	c	c	c	c	c	a	g	a	a	c	a	c	c	t	c	g	g	g	c	a	c	g	g	g	g	g	c	c	t	c	c	c	c	g	g	t	a	c	c	a	a	c	c
	Painted turtle	10	g	g	g	g	c	c	c	c	c	a	g	a	a	c	a	c	c	t	c	g	g	g	c	a	c	g	g	a	a	g	c	c	t	c	c	c	c	g	g	t	a	c	c	a	a	c	c
	Chinese softshell turtle	8	g	g	g	g	c	c	c	c	c	a	g	a	a	c	a	c	c	t	c	g	g	g	c	a	c	g	g	g	g	g	c	c	t	c	c	c	c	g	g	t	a	c	c	a	a	c	c
	Spiny softshell turtle	9	g	g	g	g	c	c	c	c	c	a	g	a	a	c	a	c	c	t	c	g	g	a	c	a	c	g	g	g	g	g	c	c	t	c	c	c	c	g	g	t	a	c	c	a	a	c	c
	Lizard	0	=	=	=	=	=	=	=	=	=	=	=	=	=	=	=	=	=	=	=	=	=	=	=	=	=	g	g	g	g	g	c	c	c	c	c	c	c	c	g	t	c	c	c	a	a	c	c
	X. tropicalis	5	a	a	g	g	c	c	c	c	t	g	g	a	a	c	a	c	c	t	c	g	a	t	g	a	c	=	=	=	=	=	=	=	=	=	=	=	=	=	=	=	=	=	=	=	=	=	=
	Coelacanth	5	a	a	g	g	c	c	c	c	c	a	g	a	a	c	a	c	c	-	c	-	g	t	g	g	c	=	=	=	=	=	=	=	=	=	=	=	=	=	=	=	=	=	=	=	=	=	=
Fish (0)	Tetraodon	0	=	=	=	=	=	=	=	=	=	=	=	=	=	=	=	=	=	=	=	=	=	=	=	=	=	=	=	=	=	=	=	=	=	=	=	=	=	=	=	=	=	=	=	=	=	=	=
	Fugu	0	=	=	=	=	=	=	=	=	=	=	=	=	=	=	=	=	=	=	=	=	=	=	=	=	=	=	=	=	=	=	=	=	=	=	=	=	=	=	=	=	=	=	=	=	=	=	=
	Yellowbelly pufferfish	0	=	=	=	=	=	=	=	=	=	=	=	=	=	=	=	=	=	=	=	=	=	=	=	=	=	=	=	=	=	=	=	=	=	=	=	=	=	=	=	=	=	=	=	=	=	=	=
	Nile tilapia	0	=	=	=	=	=	=	=	=	=	=	=	=	=	=	=	=	=	=	=	=	=	=	=	=	=	=	=	=	=	=	=	=	=	=	=	=	=	=	=	=	=	=	=	=	=	=	=
	Princess of Burundi	0	=	=	=	=	=	=	=	=	=	=	=	=	=	=	=	=	=	=	=	=	=	=	=	=	=	=	=	=	=	=	=	=	=	=	=	=	=	=	=	=	=	=	=	=	=	=	=
	Burton's mouthbreeder	0	=	=	=	=	=	=	=	=	=	=	=	=	=	=	=	=	=	=	=	=	=	=	=	=	=	=	=	=	=	=	=	=	=	=	=	=	=	=	=	=	=	=	=	=	=	=	=
	Zebra mbuna	0	=	=	=	=	=	=	=	=	=	=	=	=	=	=	=	=	=	=	=	=	=	=	=	=	=	=	=	=	=	=	=	=	=	=	=	=	=	=	=	=	=	=	=	=	=	=	=
	Pundamilia nyererei	0	=	=	=	=	=	=	=	=	=	=	=	=	=	=	=	=	=	=	=	=	=	=	=	=	=	=	=	=	=	=	=	=	=	=	=	=	=	=	=	=	=	=	=	=	=	=	=
	Medaka	0	=	=	=	=	=	=	=	=	=	=	=	=	=	=	=	=	=	=	=	=	=	=	=	=	=	=	=	=	=	=	=	=	=	=	=	=	=	=	=	=	=	=	=	=	=	=	=
	Southern platyfish	0	=	=	=	=	=	=	=	=	=	=	=	=	=	=	=	=	=	=	=	=	=	=	=	=	=	=	=	=	=	=	=	=	=	=	=	=	=	=	=	=	=	=	=	=	=	=	=
	Stickleback	0	=	=	=	=	=	=	=	=	=	=	=	=	=	=	=	=	=	=	=	=	=	=	=	=	=	=	=	=	=	=	=	=	=	=	=	=	=	=	=	=	=	=	=	=	=	=	=
	Atlantic cod	0
	Zebrafish	0	=	=	=	=	=	=	=	=	=	=	=	=	=	=	=	=	=	=	=	=	=	=	=	=	=	=	=	=	=	=	=	=	=	=	=	=	=	=	=	=	=	=	=	=	=	=	=
	Mexican tetra (cavefish)	0	=	=	=	=	=	=	=	=	=	=	=	=	=	=	=	=	=	=	=	=	=	=	=	=	=	=	=	=	=	=	=	=	=	=	=	=	=	=	=	=	=	=	=	=	=	=	=
	Spotted gar	0	=	=	=	=	=	=	=	=	=	=	=	=	=	=	=	=	=	=	=	=	=	=	=	=	=	=	=	=	=	=	=	=	=	=	=	=	=	=	=	=	=	=	=	=	=	=	=
	Lamprey	0
		72
[truncated: 438 more columns]

## Sheet: BLB_shared_variants
Table S2B. Human PALB2 BVs shared with other species
		(hg38) NC_000016.10	g.23603525C>T	g.23603717C>A	g.23607914A>C	g.23607914A>T	g.23607962C>T	g.23608004G>C	g.23613903T>C	g.23613909G>A	g.23614064T>C	g.23619986G>C	g.23621037T>C	g.23621158C>T	g.23622102C>G	g.23622705A>G	g.23622952A>G	g.23622972C>T	g.23623084G>A	g.23623429C>A	g.23623991T>A	g.23623994T>C	g.23624049C>T	g.23625930G>C	g.23626220C>T	g.23626221G>A	g.23626242G>A	g.23626377G>A	g.23626377G>T	g.23626394G>A	g.23627100C>T	g.23629123G>A	g.23629146G>A	g.23629189G>T	g.23629630T>C	g.23629646G>C	g.23629789G>A	g.23629898T>C	g.23629910T>C	g.23629946G>T	g.23629991T>G	g.23630019G>A	g.23630072T>C	g.23630127A>G	g.23630140C>G	g.23630219C>T	g.23630231T>C	g.23630273C>A	g.23630344G>A
		cDNA (NM_024675.4)	c.3495G>A	c.3351-48G>T	c.3300T>G	c.3300T>A	c.3252G>A	c.3210C>G	c.3201+101A>G	c.3201+95C>T	c.3141A>G	c.3113+1376C>G	c.3113+325A>G	c.3113+204G>A	c.2997-624G>C	c.2996+264T>C	c.2996+17T>C	c.2993G>A	c.2881C>T	c.2835-299G>T	c.2834+18A>T	c.2834+15A>G	c.2794G>A	c.2748+306C>G	c.2748+16G>A	c.2748+15C>T	c.2742C>T	c.2607C>T	c.2607C>A	c.2590C>T	c.2587-703G>A	c.2586+81C>T	c.2586+58C>T	c.2586+15C>A	c.2514+10A>G	c.2508C>G	c.2365C>T	c.2256A>G	c.2244A>G	c.2208C>A	c.2163A>C	c.2135C>T	c.2082A>G	c.2027T>C	c.2014G>C	c.1935G>A	c.1923A>G	c.1881G>T	c.1810C>T
		ClinVar Allele ID	132255	791563	132240	477439	132238	235171	1282205	1284012	1081880	818460	1279240	1172827	132214	1250963	132211	132209	184177	1268376	142279	374255	132192	1224402	180717	484814	142278	139847	180722	132179	861555	132174	132173	619485	485000	184191	132158	132152	184205	184208	142277	132147	184212	152024	132140	132137	401778	132136	132135
		Species with mutation Number of shared variants	58	1	2	0	14	68	4	42	21	0	0	1	24	6	9	0	0	0	5	6	6	0	1	39	22	35	2	13	3	10	48	13	34	2	5	12	6	1	6	18	31	13	1	12	3	4	45
Primate (467)	Human (Alt)		T	A	C	T	T	C	C	A	C	C	C	T	G	G	G	T	A	A	A	C	T	C	T	A	A	A	T	A	T	A	A	T	C	C	A	C	C	T	G	A	C	G	G	T	C	A	A
	Human (Ref hg38)	0	c	c	a	a	c	g	t	g	t	g	t	c	c	a	a	c	g	c	t	t	c	g	c	g	g	g	g	g	c	g	g	g	t	g	g	t	t	g	t	g	t	a	c	c	t	c	g
	Chimp	9	c	c	a	a	c	g	c	g	t	g	t	c	g	g	a	c	g	c	t	t	c	a	c	g	g	g	g	g	c	g	a	g	t	g	g	t	t	g	t	g	t	a	c	c	t	c	g
	Gorilla	15	c	c	a	a	c	g	t	a	t	g	t	c	g	g	a	c	g	N	N	N	N	g	c	g	g	c	c	g	a	g	a	g	t	g	g	t	t	g	t	g	t	a	c	c	t	c	g
	Orangutan	27	t	c	a	a	c	g	c	a	t	g	t	c	=	g	a	c	g	c	c	t	c	a	c	a	g	g	g	g	c	g	a	g	t	g	g	t	t	g	t	a	t	a	c	c	t	c	g
	Gibbon	26	t	c	a	a	c	g	c	a	t	g	t	t	g	a	a	c	g	c	t	t	c	-	c	g	g	g	g	g	c	g	a	g	t	g	g	t	t	g	t	g	t	a	c	c	t	c	g
	Rhesus	47	t	c	a	a	c	c	t	a	t	g	t	c	g	a	a	c	g	c	c	t	c	a	c	g	g	g	g	g	c	g	a	g	t	g	g	t	t	g	t	g	t	a	c	c	g	c	g
	Crab-eating macaque	28	t	c	a	a	c	c	t	a	t	g	t	c	g	a	a	c	g	c	c	t	c	a	c	g	g	g	g	g	c	g	a	g	t	g	g	t	t	g	t	g	t	a	c	c	g	c	g
	Baboon	43	t	c	a	a	c	c	t	a	t	g	t	c	g	a	a	c	g	c	c	t	c	a	c	g	g	g	g	g	c	g	a	g	t	g	g	t	t	g	t	g	t	a	c	c	g	c	g
	Green monkey	46	t	c	a	a	c	c	t	a	t	g	t	c	g	a	g	c	g	=	=	=	=	a	c	g	g	c	c	g	c	g	a	g	t	g	g	t	t	c	t	g	t	a	c	c	g	a	g
	Marmoset	71	t	t	g	g	a	c	g	a	t	g	t	c	g	-	a	c	g	-	c	t	c	a	c	g	g	g	g	g	c	g	a	g	t	g	g	t	t	g	t	a	t	a	c	c	t	c	a
	Squirrel monkey	69	t	t	g	g	c	c	g	a	t	=	t	c	g	-	a	c	g	=	c	t	c	a	c	g	g	g	g	g	t	g	a	g	t	g	g	t	t	g	t	a	t	a	c	c	t	c	a
	Bushbaby	86	t	t	g	g	t	t	g	a	t	g	=	=	=	=	=	=	=	t	=	=	=	=	=	=	=	=	=	=	-	g	a	g	c	t	g	t	t	c	t	g	t	a	c	c	a	c	a
Euarchontoglires (2031)	Chinese tree shrew	136	t	c	g	g	t	c	a	a	t	=	=	=	g	=	a	c	g	=	t	t	c	=	c	a	g	a	a	t	t	g	a	a	t	a	a	t	t	a	t	g	t	g	t	c	t	c	g
	Squirrel	134	a	c	g	g	c	c	g	a	t	=	=	=	-	a	a	c	g	c	t	-	c	=	c	a	g	g	g	g	c	g	a	g	c	a	g	t	g	g	c	g	g	a	c	c	t	c	a
	Lesser Egyptian jerboa	145	t	c	g	g	t	c	=	=	t	=	=	=	=	=	a	c	g	=	t	t	c	=	c	a	g	a	a	g	=	=	=	=	t	a	g	c	c	a	t	a	t	g	t	c	-	c	-
	Prairie vole	135	t	=	a	a	g	t	=	=	t	=	=	=	=	a	a	c	g	=	t	t	t	=	=	=	=	=	=	=	c	a	-	g	c	a	g	t	a	a	g	g	c	g	c	c	t	t	-
	Chinese hamster	139	t	=	a	a	g	c	=	=	t	=	=	=	-	=	a	c	g	-	t	t	t	-	c	a	g	a	a	g	c	a	a	g	c	a	g	c	a	a	g	g	g	g	t	c	t	c	-
	Golden hamster	139	t	=	a	a	g	t	=	=	=	=	=	=	=	a	a	c	g	c	t	t	t	=	c	a	g	g	g	g	t	a	a	g	c	a	g	c	a	a	g	g	t	g	t	c	t	c	-
	Mouse	151	c	=	g	g	g	c	g	-	c	=	=	=	=	a	a	c	g	=	t	t	t	=	c	g	g	a	a	g	=	a	a	g	c	a	g	t	a	a	g	g	c	g	c	c	t	c	-
	Rat	148	t	=	a	a	g	c	g	-	t	=	=	=	-	=	a	c	g	-	t	t	t	=	c	g	g	a	a	g	=	a	a	g	c	g	g	t	a	a	a	g	c	g	c	c	t	c	-
	Naked mole-rat	144	t	-	g	g	g	c	a	a	t	=	=	=	-	g	g	c	g	=	t	t	c	-	c	a	g	g	g	g	c	g	a	a	c	a	a	t	a	g	t	g	t	-	c	t	t	c	a
	Guinea pig	137	c	-	g	g	g	c	a	a	t	=	=	=	=	a	a	c	g	-	t	t	c	=	c	a	g	g	g	g	=	g	g	a	c	a	a	t	a	a	t	g	t	-	c	t	t	c	a
	Chinchilla	170	t	-	g	g	g	c	a	a	t	-	=	=	=	a	a	c	g	=	-	-	c	=	c	a	g	g	g	g	=	g	a	a	c	a	a	c	a	g	t	g	c	-	c	c	g	c	a
	Brush-tailed rat	178	t	-	g	g	g	c	a	a	t	=	-	-	=	g	=	g	g	-	-	-	c	=	c	a	g	g	g	g	=	g	a	a	c	a	a	t	a	g	t	a	t	-	c	c	t	c	g
	Rabbit	125	a	c	g	g	c	c	g	a	t	=	=	=	-	=	g	c	g	c	t	t	c	=	t	a	g	a	a	c	=	a	-	a	c	c	c	t	t	a	t	c	t	-	c	c	t	c	a
	Pika	150	t	c	c	c	t	c	=	=	t	=	=	=	-	=	t	c	g	=	t	t	c	=	c	g	g	a	a	c	=	-	g	a	c	c	-	t	t	a	t	t	g	-	g	c	t	t	a
Laurasiatheria (3643)	Pig	148	t	c	g	g	c	c	g	a	t	=	=	=	=	a	a	c	g	-	t	t	c	=	a	a	g	a	a	g	=	=	a	t	c	a	g	t	t	a	t	g	c	a	c	g	t	c	a
	Alpaca	142	t	=	g	g	c	c	g	a	c	=	=	=	g	a	a	c	g	=	t	t	c	=	a	g	a	a	a	g	-	-	a	t	c	g	g	t	t	a	t	t	c	a	c	c	t	c	a
	Bactrian camel	139	t	a	g	g	c	c	g	a	c	=	=	=	g	a	a	c	g	=	t	t	c	=	a	g	a	a	a	g	=	-	a	t	c	g	g	t	t	a	t	t	c	a	c	c	t	c	a
	Dolphin	133	t	c	g	g	c	c	g	a	t	=	=	=	a	a	a	c	g	=	t	t	c	=	a	a	g	a	a	g	=	-	a	t	c	a	g	t	t	a	t	a	c	a	t	c	t	c	a
	Killer whale	132	t	c	g	g	c	c	g	a	t	=	=	=	a	a	a	c	g	=	t	t	c	=	a	a	g	a	a	g	=	-	a	t	c	a	g	t	t	a	t	g	c	a	t	c	t	c	a
	Tibetan antelope	159	t	c	g	g	t	c	g	a	t	=	=	=	-	a	a	c	g	-	g	t	c	=	g	a	a	a	a	g	=	-	g	-	c	a	g	t	t	a	t	g	c	a	c	c	t	c	a
	Cow	160	t	c	g	g	t	c	g	a	t	=	=	=	-	a	a	c	g	=	g	t	c	=	a	a	g	a	a	g	=	-	g	-	c	a	g	t	t	a	t	g	c	a	c	c	t	c	a
	Sheep	160	t	c	g	g	t	c	g	a	t	=	=	=	-	a	a	c	g	-	g	t	c	-	a	a	a	a	a	g	=	-	g	-	c	a	g	t	t	a	t	g	c	g	c	c	t	c	a
	Domestic goat	167	t	c	g	g	t	c	g	a	t	=	=	=	-	a	a	c	g	-	g	t	c	=	a	a	a	a	a	g	=	-	g	-	c	a	g	t	t	a	t	g	c	g	c	t	t	c	a
	Horse	135	t	=	g	g	c	g	g	c	t	=	-	-	g	a	a	c	g	-	t	c	c	=	c	a	g	a	a	t	c	g	a	t	t	a	g	t	t	a	t	c	c	a	c	c	t	c	a
	White rhinoceros	127	t	-	g	g	c	c	g	a	t	=	=	=	g	a	a	c	g	-	t	g	c	-	c	a	g	a	a	g	c	g	a	t	t	a	g	t	c	a	t	g	c	a	c	c	t	c	a
	Cat	149	t	=	g	g	c	c	c	a	t	=	-	-	g	a	a	c	g	=	t	t	c	=	c	a	a	g	g	g	=	g	a	g	t	a	g	t	c	a	t	g	c	a	c	a	t	c	a
	Dog	144	t	=	a	a	c	c	g	a	t	-	=	=	g	a	a	c	g	=	t	t	c	=	c	a	a	t	t	g	=	g	a	g	c	a	g	t	t	a	t	g	c	a	c	c	t	c	a
	Ferret	73	t	=	g	g	c	c	g	a	t	N	N	N	N	N	N	N	N	N	N	N	N	N	N	N	N	N	N	N	N	N	N	N	N	N	N	N	N	N	N	N	N	N	N	N	N	N	N
	Panda	140	t	=	g	g	t	c	g	a	t	=	=	=	g	a	a	c	g	=	t	t	c	=	c	a	g	t	t	g	=	g	a	g	t	a	g	c	t	a	t	g	c	a	c	c	g	c	a
	Pacific walrus	126	t	=	g	g	c	c	g	a	t	=	=	=	g	a	a	c	g	=	t	t	c	-	c	a	g	c	c	g	c	g	g	g	c	g	g	c	t	a	t	g	c	a	c	c	g	c	a
	Weddell seal	121	t	=	g	g	c	c	g	a	t	=	=	=	g	a	a	c	g	=	t	t	c	=	c	a	g	c	c	g	=	g	g	g	c	g	g	c	t	a	t	g	c	a	c	c	g	c	a
	Black flying-fox	190	t	-	g	g	c	c	a	g	t	=	-	-	g	=	a	c	g	-	t	t	c	=	c	t	g	g	g	g	=	g	a	t	c	g	g	c	t	g	t	g	c	g	c	t	c	c	a
	Megabat	178	t	-	g	g	t	c	a	g	t	=	-	-	a	-	a	c	g	-	t	t	c	=	c	c	g	g	g	g	=	g	a	t	c	g	g	c	c	g	t	g	c	g	c	t	c	c	a
	Big brown bat	149	t	=	g	g	c	a	g	a	t	=	-	-	g	a	g	c	g	=	t	t	c	=	-	t	a	g	g	g	=	a	a	t	c	g	g	c	t	c	t	g	a	a	c	c	g	c	a
	David's myotis (bat)	145	t	=	g	g	c	a	g	a	t	=	-	-	g	g	g	c	g	=	t	t	c	=	-	t	a	g	g	g	-	g	a	t	c	g	-	-	-	-	-	-	c	a	c	c	a	c	a
	Microbat	158	t	=	g	g	c	a	g	a	t	=	-	-	g	-	g	c	g	=	t	t	c	=	-	t	a	g	g	g	-	g	a	t	c	g	g	t	t	a	t	g	c	a	c	c	g	c	a
	Hedgehog	172	g	=	g	g	a	c	-	a	c	=	=	=	=	=	a	c	g	=	=	=	c	=	c	a	g	a	a	g	=	=	a	g	t	g	g	t	t	t	c	g	c	a	c	t	t	c	c
	Shrew	150	t	-	g	g	g	c	-	g	c	=	=	=	=	=	a	c	g	=	t	c	c	=	c	a	a	a	a	g	=	a	a	a	g	a	g	t	t	a	t	g	-	-	c	t	-	c	a
	Star-nosed mole	146	t	=	g	g	a	c	a	a	t	=	=	=	g	a	a	c	g	-	t	t	c	=	c	a	g	a	a	g	=	=	a	g	t	a	g	t	t	a	t	g	t	g	c	c	t	c	a
Afrotheria (833)	Elephant	129	t	c	g	g	c	t	=	=	t	=	=	=	-	a	a	c	g	-	-	t	c	=	c	a	g	g	g	g	-	g	a	a	g	a	g	t	t	a	t	c	g	a	c	t	t	c	a
	Cape elephant shrew	146	t	t	g	g	c	c	g	a	t	=	=	=	-	=	a	c	g	-	-	c	c	=	a	a	a	a	a	g	-	a	a	a	-	a	g	t	t	g	a	g	c	a	-	c	t	c	a
	Manatee	126	t	c	g	g	c	c	g	a	t	=	=	=	-	a	a	c	g	-	-	t	c	=	c	a	g	g	g	g	=	g	a	a	c	a	g	t	t	a	t	g	c	a	c	c	t	c	a
	Cape golden mole	142	t	c	g	g	c	c	=	=	t	=	a	-	-	a	t	c	g	=	t	t	c	=	c	a	g	a	a	g	=	g	a	c	-	a	g	t	t	a	t	a	c	a	c	c	t	c	a
	Tenrec	153	t	c	a	a	g	c	=	=	t	-	-	-	-	=	a	c	g	-	t	t	c	=	c	a	g	a	a	g	=	g	a	a	c	a	g	t	c	a	t	g	c	a	c	c	t	c	a
	Aardvark	137	t	c	g	g	c	c	g	a	t	=	-	-	-	=	g	c	g	-	t	t	c	=	c	-	g	g	g	g	=	a	a	a	c	a	g	t	t	a	t	c	c	a	c	c	t	c	a
Mammal (833)	Armadillo	129	t	c	g	g	t	c	g	a	t	=	-	-	-	-	a	c	g	=	t	t	c	-	c	a	g	g	g	g	=	g	a	g	t	a	g	t	t	a	t	g	t	a	c	c	t	c	a
	Opossum	184	t	t	g	g	t	c	a	t	t	=	=	=	=	=	a	c	c	=	-	t	c	=	-	-	g	a	a	g	=	g	a	a	=	=	t	t	t	a	t	a	-	a	c	t	t	t	a
	Tasmanian devil	183	t	c	a	a	t	c	a	t	t	=	=	=	=	=	g	c	c	=	-	t	c	=	-	-	g	a	a	g	=	g	a	a	=	=	t	t	t	g	t	a	-	g	c	t	t	t	a
	Wallaby	143	g	=	a	a	t	c	=	=	t	=	=	=	=	=	g	c	c	=	-	t	c	=	-	-	g	a	a	g	=	g	a	a	=	=	t	t	t	a	t	a	-	a	c	t	t	t	a
	Platypus	194	t	=	g	g	c	c	=	=	c	=	=	=	=	=	a	c	c	=	-	-	c	=	-	-	a	g	g	g	=	=	=	=	c	g	g	t	c	a	t	a	c	a	t	t	c	t	a
Aves (1801)	Rock pigeon	144	=	=	g	g	g	c	=	=	c	=	=	=	=	=	-	c	c	=	=	=	c	=	a	a	a	g	g	a	=	=	=	=	=	=	=	=	=	a	a	a	g	a	t	-	a	t	g
	Saker falcon	136	=	=	g	g	g	c	=	=	c	=	=	=	=	=	-	c	c	=	=	=	c	=	=	=	g	g	g	a	=	=	=	=	=	=	=	c	-	a	a	a	a	a	t	-	a	t	c
	Peregrine falcon	142	=	=	g	g	g	c	=	=	c	=	=	=	-	-	-	c	c	=	=	=	c	=	=	=	g	g	g	a	=	=	=	=	=	=	=	c	-	a	a	a	a	a	t	-	a	t	c
	Collared flycatcher	113	=	=	g	g	g	c	=	=	c	=	=	=	=	=	=	c	c	=	=	=	=	=	=	=	c	a	a	a	=	=	=	=	=	=	=	=	=	=	=	=	=	=	=	=	=	=	=
	White-throated sparrow	105	=	=	=	=	g	c	=	=	c	=	=	=	=	=	=	c	c	=	t	t	c	=	-	g	g	g	g	g	=	=	=	=	=	=	=	=	=	=	=	=	=	=	=	=	=	=	=
	Medium ground finch	103	=	=	g	g	g	c	=	=	c	=	=	=	=	=	=	c	c	=	t	t	c	=	g	g	g	c	c	g	=	=	=	=	=	=	=	=	=	=	=	=	=	=	=	=	=	=	=
	Zebra finch	100	=	=	=	=	=	=	=	=	c	=	=	=	=	=	=	c	c	=	t	t	c	=	a	a	c	c	c	=	=	=	=	=	=	=	=	=	=	=	=	=	=	=	=	=	=	=	=
	Tibetan ground jay	127	g	=	g	g	g	c	=	=	c	=	=	=	=	=	=	c	c	=	t	t	c	=	=	=	g	g	g	a	=	=	=	=	=	=	=	=	=	=	=	=	=	=	=	=	=	=	=
	Budgerigar	94	=	=	g	g	g	c	=	=	c	=	=	=	=	=	-	c	c	=	=	=	c	=	=	=	c	g	g	a	=	=	=	=	=	=	=	=	=	=	=	=	g	a	t	-	a	t	c
	Parrot	143	=	=	g	g	g	c	=	=	c	=	=	=	=	=	=	c	c	=	=	=	c	=	=	=	g	g	g	a	=	=	=	=	=	=	=	=	=	=	g	a	g	a	t	-	a	t	=
	Scarlet macaw	111	g	c	g	g	g	c	=	=	c	=	=	=	=	=	-	c	c	=	=	=	c	=	=	=	g	g	g	a	=	=	=	=	=	=	=	=	=	=	g	a	g	a	t	-	a	t	=
	Mallard duck	148	=	=	g	g	g	c	=	=	c	=	=	=	=	=	=	c	c	=	t	t	t	=	=	=	c	a	a	a	=	=	=	=	=	=	=	=	=	a	a	g	g	a	t	-	a	a	c
	Chicken	176	g	=	g	g	c	c	=	=	c	=	=	=	=	=	-	c	c	=	t	c	c	=	=	=	a	a	a	a	=	=	-	a	=	=	-	t	-	a	a	a	g	a	t	-	a	a	c
	Turkey	159	=	=	g	g	g	c	=	=	c	=	=	=	=	=	-	c	c	=	t	g	c	=	a	a	a	a	a	a	=	=	=	=	=	=	=	t	-	a	a	a	g	a	t	-	a	a	c
Sarcopterygii (1021)	American alligator	163	c	=	g	g	g	c	=	=	t	=	=	=	=	=	=	c	c	=	a	c	c	=	a	a	g	g	g	g	=	g	-	a	=	=	=	t	-	a	c	g	g	a	c	-	t	t	g
	Green seaturtle	161	t	=	g	g	g	c	=	=	t	=	=	=	=	=	-	c	c	=	a	g	c	a	-	g	a	a	a	g	=	=	-	t	=	=	-	t	-	a	t	g	g	a	c	g	t	t	g
	Painted turtle	167	t	t	g	g	g	c	=	=	t	=	=	=	=	=	-	c	c	=	a	c	c	a	-	g	a	a	a	g	=	=	=	=	=	=	-	t	-	a	t	g	g	a	c	g	t	t	g
	Chinese softshell turtle	156	t	=	g	g	g	c	=	=	t	=	=	=	=	=	=	c	t	=	a	t	c	a	-	g	a	g	g	g	=	=	=	=	=	=	=	=	=	a	a	g	g	a	c	g	g	t	g
	Spiny softshell turtle	160	t	=	g	g	g	c	=	=	t	=	=	=	=	=	=	c	c	=	a	t	c	a	-	g	a	g	g	a	-	-	-	-	-	-	-	-	-	a	a	g	g	a	c	g	a	t	g
	Lizard	57	=	=	=	=	=	=	=	=	c	=	=	=	=	=	=	c	c	=	=	=	c	=	g	a	g	a	a	a	=	=	=	=	=	=	=	=	=	=	=	=	=	=	=	=	=	=	=
	X. tropicalis	59	g	t	c	c	c	a	=	=	=	=	=	=	=	=	=	=	=	=	=	=	=	=	=	=	a	=	=	=	=	=	=	=	=	=	=	=	=	=	=	=	=	=	=	=	=	c	a
	Coelacanth	98	t	c	a	a	a	c	=	=	=	=	=	=	=	=	=	=	=	=	=	=	=	=	g	g	a	a	a	g	=	=	=	=	=	=	=	=	=	=	=	=	=	=	=	=	=	t	a
Fish (0)	Tetraodon	0	=	=	=	=	=	=	=	=	=	=	=	=	=	=	=	=	=	=	=	=	=	=	=	=	=	=	=	=	=	=	=	=	=	=	=	=	=	=	=	=	=	=	=	=	=	=	=
	Fugu	0	=	=	=	=	=	=	=	=	=	=	=	=	=	=	=	=	=	=	=	=	=	=	=	=	=	=	=	=	=	=	=	=	=	=	=	=	=	=	=	=	=	=	=	=	=	=	=
	Yellowbelly pufferfish	0	=	=	=	=	=	=	=	=	=	=	=	=	=	=	=	=	=	=	=	=	=	=	=	=	=	=	=	=	=	=	=	=	=	=	=	=	=	=	=	=	=	=	=	=	=	=	=
	Nile tilapia	0	=	=	=	=	=	=	=	=	=	=	=	=	=	=	=	=	=	=	=	=	=	=	=	=	=	=	=	=	=	=	=	=	=	=	=	=	=	=	=	=	=	=	=	=	=	=	=
	Princess of Burundi	0	=	=	=	=	=	=	=	=	=	=	=	=	=	=	=	=	=	=	=	=	=	=	=	=	=	=	=	=	=	=	=	=	=	=	=	=	=	=	=	=	=	=	=	=	=	=	=
	Burton's mouthbreeder	0	=	=	=	=	=	=	=	=	=	=	=	=	=	=	=	=	=	=	=	=	=	=	=	=	=	=	=	=	=	=	=	=	=	=	=	=	=	=	=	=	=	=	=	=	=	=	=
	Zebra mbuna	0	=	=	=	=	=	=	=	=	=	=	=	=	=	=	=	=	=	=	=	=	=	=	=	=	=	=	=	=	=	=	=	=	=	=	=	=	=	=	=	=	=	=	=	=	=	=	=
	Pundamilia nyererei	0	=	=	=	=	=	=	=	=	=	=	=	=	=	=	=	=	=	=	=	=	=	=	=	=	=	=	=	=	=	=	=	=	=	=	=	=	=	=	=	=	=	=	=	=	=	=	=
	Medaka	0	=	=	=	=	=	=	=	=	=	=	=	=	=	=	=	=	=	=	=	=	=	=	=	=	=	=	=	=	=	=	=	=	=	=	=	=	=	=	=	=	=	=	=	=	=	=	=
	Southern platyfish	0	=	=	=	=	=	=	=	=	=	=	=	=	=	=	=	=	=	=	=	=	=	=	=	=	=	=	=	=	=	=	=	=	=	=	=	=	=	=	=	=	=	=	=	=	=	=	=
	Stickleback	0	=	=	=	=	=	=	=	=	=	=	=	=	=	=	=	=	=	=	=	=	=	=	=	=	=	=	=	=	=	=	=	=	=	=	=	=	=	=	=	=	=	=	=	=	=	=	=
	Atlantic cod	0
	Zebrafish	0	=	=	=	=	=	=	=	=	=	=	=	=	=	=	=	=	=	=	=	=	=	=	=	=	=	=	=	=	=	=	=	=	=	=	=	=	=	=	=	=	=	=	=	=	=	=	=
	Mexican tetra (cavefish)	0	=	=	=	=	=	=	=	=	=	=	=	=	=	=	=	=	=	=	=	=	=	=	=	=	=	=	=	=	=	=	=	=	=	=	=	=	=	=	=	=	=	=	=	=	=	=	=
	Spotted gar	0	=	=	=	=	=	=	=	=	=	=	=	=	=	=	=	=	=	=	=	=	=	=	=	=	=	=	=	=	=	=	=	=	=	=	=	=	=	=	=	=	=	=	=	=	=	=	=
	Lamprey	0
		83
[truncated: 914 more columns]
