# Supplementary material for: Evolutionary Origin of Human PALB2 Germline Pathogenic Variants
Source: Int J Mol Sci. 2023 Jul 12;24(14):11343. doi: 10.3390/ijms241411343 (PMC10379391; doi:10.3390/ijms241411343)
Supplement: Supplementary file 1 [file ijms-24-11343-s001.zip › Table S3 List of PALB2 BVs identified in ancient humans.xlsx]

## Sheet: Sheet1
Table S3. List of PALB2 BVs identified in ancient humans
cDNA	Protein	Mutation type	Domain	Carrier number
c.2996+264T>C	-	intron	-	553
c.3114-51T>A	-	intron	-	370
c.2586+58C>T	-	intron	-	119
c.2835-299G>T	-	intron	-	91
c.3113+204G>A	-	intron	-	79
c.3201+101A>G	-	intron	-	78
c.1684+1597T>C	-	intron	-	73
c.3113+1376C>G	-	intron	-	71
c.1676A>G	p.Gln559Arg	nonsynonymous SNV	-	62
c.2997-624G>C	-	intron	-	49
c.3113+325A>G	-	intron	-	49
c.2748+306C>G	-	intron	-	41
c.211+320G>A	-	intron	-	36
c.1684+211_1684+222del	-	intron	-	35
c.-47G>A	-	UTR5	-	17
c.3201+95C>T	-	intron	-	10
c.211+166T>C	-	intron	-	9
c.3300T>G	p.Thr1100=	synonymous SNV	WD40	9
c.2014G>C	p.Glu672Gln	nonsynonymous SNV	-	8
c.2993G>A	p.Gly998Glu	nonsynonymous SNV	WD40	8
c.2418G>A	p.Pro806=	synonymous SNV	-	7
c.3113+196A>G	-	intron	-	7
c.3366C>T	p.Asp1122=	synonymous SNV	WD40	7
c.212-183T>G	-	intron	-	6
c.2748+253_2748+256del	-	intron	-	6
c.2793C>T	p.Leu931=	synonymous SNV	WD40	6
c.459G>A	p.Arg153=	synonymous SNV	-	5
c.1684+39_1684+41del	-	intron	-	5
c.2328C>T	p.Phe776=	synonymous SNV	-	5
c.2514+95C>T	-	intron	-	5
c.2673C>T	p.Cys891=	synonymous SNV	WD40	5
c.753G>A	p.Gln251=	synonymous SNV	-	4
c.1461C>T	p.Val487=	synonymous SNV	-	4
c.1684+1290C>T	-	intron	-	4
c.2607C>A	p.Ser869=	synonymous SNV	WD40	4
c.2742C>T	p.Phe914=	synonymous SNV	WD40	4
c.2979G>A	p.Thr993=	synonymous SNV	WD40	4
c.-10C>T	-	UTR5	-	3
c.21G>A	p.Lys7=	synonymous SNV	coiled-coil	3
c.49-75G>A	-	intron	-	3
c.108+11C>T	-	intron	-	3
c.195G>A	p.Pro65=	synonymous SNV	-	3
c.212-58A>C	-	intron	-	3
c.318C>T	p.Ser106=	synonymous SNV	-	3
c.735G>A	p.Ala245=	synonymous SNV	-	3
c.768C>T	p.Ser256=	synonymous SNV	-	3
c.1008C>T	p.Asn336=	synonymous SNV	-	3
c.1356C>T	p.Asn452=	synonymous SNV	-	3
c.1461C>A	p.Val487=	synonymous SNV	-	3
c.1685-9C>T	-	intron	-	3
c.2135C>T	p.Ala712Val	nonsynonymous SNV	-	3
c.2397C>T	p.Thr799=	synonymous SNV	-	3
c.2418G>T	p.Pro806=	synonymous SNV	-	3
c.2607C>T	p.Ser869=	synonymous SNV	WD40	3
c.3113+14C>T	-	intron	-	3
c.3513G>A	p.Leu1171=	synonymous SNV	WD40	3
c.-23C>T	-	UTR5	-	2
c.6C>T	p.Asp2=	synonymous SNV	coiled-coil	2
c.30C>T	p.Ser10=	synonymous SNV	coiled-coil	2
c.48+15G>A	-	intron	-	2
c.48+16G>A	-	intron	-	2
c.48+19G>A	-	intron	-	2
c.48+50C>T	-	intron	-	2
c.49-173G>T	-	intron	-	2
c.84C>T	p.Tyr28=	synonymous SNV	coiled-coil	2
c.94C>T	p.Leu32=	synonymous SNV	coiled-coil	2
c.109-7C>T	-	intron	-	2
c.211+274C>T	-	intron	-	2
c.594C>T	p.His198=	synonymous SNV	-	2
c.729C>T	p.Thr243=	synonymous SNV	-	2
c.1095G>A	p.Arg365=	synonymous SNV	-	2
c.1157C>T	p.Thr386Ile	nonsynonymous SNV	-	2
c.1272C>T	p.Ala424=	synonymous SNV	ChAM	2
c.1290G>A	p.Gln430=	synonymous SNV	ChAM	2
c.1494C>T	p.Asp498=	synonymous SNV	-	2
c.1584A>G	p.Glu528=	synonymous SNV	-	2
c.1684+219_1684+222del	-	intron	-	2
c.1710G>A	p.Glu570=	synonymous SNV	-	2
c.1956C>T	p.Ser652=	synonymous SNV	-	2
c.2032C>T	p.Leu678=	synonymous SNV	-	2
c.2136G>A	p.Ala712=	synonymous SNV	-	2
c.2187C>T	p.Pro729=	synonymous SNV	-	2
c.2214C>T	p.Gly738=	synonymous SNV	-	2
c.2274C>T	p.Pro758=	synonymous SNV	-	2
c.2587-12C>T	-	intron	-	2
c.2604T>C	p.Cys868=	synonymous SNV	WD40	2
c.2703G>A	p.Leu901=	synonymous SNV		2
c.2748+15C>T	-	intron	-	2
c.2749-15C>T	-	intron	-	2
c.2834+12C>T	-	intron	-	2
c.2835-5C>A	-	intron	-	2
c.2835-5C>T	-	intron	-	2
c.2850C>T	p.Ser950=	synonymous SNV	WD40	2
c.2881C>T	p.Leu961=	synonymous SNV	WD40	2
c.2996+124C>T	-	intron	-	2
c.2996+183del	-	intron	-	2
c.3113+10C>T	-	intron	-	2
c.3113+11C>T	-	intron	-	2
c.3113+28C>T	-	intron	-	2
c.3113+131G>T	-	intron	-	2
c.3201+96G>A	-	intron	-	2
c.3249G>A	p.Glu1083=	synonymous SNV	WD40	2
c.3252G>A	p.Ser1084=	synonymous SNV	WD40	2
c.3273G>A	p.Gln1091=	synonymous SNV	WD40	2
c.3306C>T	p.Ser1102=	synonymous SNV	WD40	2
c.3321G>A	p.Leu1107=	synonymous SNV	WD40	2
c.3438G>A	p.Gln1146=	synonymous SNV	WD40	2
c.-46G>A	-	UTR5	-	1
c.18G>A	p.Gly6=	synonymous SNV	coiled-coil	1
c.39G>A	p.Glu13=	synonymous SNV	coiled-coil	1
c.48+8G>A	-	intron	-	1
c.48+20G>A	-	intron	-	1
c.48+27G>T	-	intron	-	1
c.49-165C>G	-	intron	-	1
c.49-4C>T	-	intron	-	1
c.78G>A	p.Arg26=	synonymous SNV	coiled-coil	1
c.109-7C>A	-	intron	-	1
c.172T>C	p.Leu58=	synonymous SNV	-	1
c.180G>A	p.Gln60=	synonymous SNV	-	1
c.211+17C>T	-	intron	-	1
c.212-70T>C	-	intron	-	1
c.212-9C>T	-	intron	-	1
c.212-8C>T	-	intron	-	1
c.212-6C>T	-	intron	-	1
c.243G>A	p.Lys81=	synonymous SNV	ETGE	1
c.258C>T	p.Thr86=	synonymous SNV	ETGE	1
c.324C>T	p.Asn108=	synonymous SNV	-	1
c.336C>T	p.Gly112=	synonymous SNV	-	1
c.387C>T	p.Pro129=	synonymous SNV	-	1
c.426G>A	p.Lys142=	synonymous SNV	-	1
c.427C>T	p.Leu143=	synonymous SNV	-	1
c.498T>C	p.Thr166=	synonymous SNV	-	1
c.510A>G	p.Arg170=	synonymous SNV	-	1
c.513G>A	p.Leu171=	synonymous SNV	-	1
c.519G>A	p.Gly173=	synonymous SNV	-	1
c.534A>G	p.Glu178=	synonymous SNV	-	1
c.765T>C	p.Asp255=	synonymous SNV	-	1
c.832C>T	p.Leu278=	synonymous SNV	-	1
c.870G>A	p.Glu290=	synonymous SNV	-	1
c.894C>A	p.Val298=	synonymous SNV	-	1
c.930T>C	p.Ser310=	synonymous SNV	-	1
c.945G>T	p.Leu315=	synonymous SNV	-	1
c.985C>T	p.Leu329=	synonymous SNV	-	1
c.1032C>T	p.Asn344=	synonymous SNV	-	1
c.1110G>A	p.Gln370=	synonymous SNV	-	1
c.1119G>A	p.Glu373=	synonymous SNV	-	1
c.1188C>T	p.Cys396=	synonymous SNV	-	1
c.1215T>G	p.Pro405=	synonymous SNV	ChAM	1
c.1257C>T	p.Cys419=	synonymous SNV	ChAM	1
c.1299G>A	p.Leu433=	synonymous SNV	ChAM	1
c.1326T>C	p.Asn442=	synonymous SNV	ChAM	1
c.1470C>T	p.Pro490=	synonymous SNV	-	1
c.1479C>T	p.Pro493=	synonymous SNV	-	1
c.1506G>A	p.Lys502=	synonymous SNV	-	1
c.1513G>A	p.Ala505Thr	nonsynonymous SNV	-	1
c.1557C>T	p.Ala519=	synonymous SNV	-	1
c.1563C>T	p.Thr521=	synonymous SNV	-	1
c.1572A>G	p.Ser524=	synonymous SNV	-	1
c.1581T>C	p.Cys527=	synonymous SNV	-	1
c.1606C>T	p.Leu536=	synonymous SNV	-	1
c.1623G>A	p.Arg541=	synonymous SNV	-	1
c.1641C>T	p.Thr547=	synonymous SNV	-	1
c.1659C>T	p.His553=	synonymous SNV	-	1
c.1684+10G>A	-	intron	-	1
c.1684+219_1684+222dup	-	intron	-	1
c.1685-20G>A	-	intron	-	1
c.1686G>A	p.Gly562=	synonymous SNV	-	1
c.1743A>G	p.Leu581=	synonymous SNV	-	1
c.1833C>T	p.Asp611=	synonymous SNV	-	1
c.1839G>A	p.Gln613=	synonymous SNV	-	1
c.1887C>T	p.Ser629=	synonymous SNV	-	1
c.1911C>T	p.Pro637=	synonymous SNV	-	1
c.1917G>A	p.Glu639=	synonymous SNV	-	1
c.1953A>G	p.Gly651=	synonymous SNV	-	1
c.1971G>A	p.Glu657=	synonymous SNV	-	1
c.2052C>T	p.Pro684=	synonymous SNV	-	1
c.2064C>T	p.Asn688=	synonymous SNV	-	1
c.2076G>A	p.Gln692=	synonymous SNV	-	1
c.2088G>A	p.Thr696=	synonymous SNV	-	1
c.2103C>T	p.Ser701=	synonymous SNV	-	1
c.2268C>T	p.Cys756=	synonymous SNV	-	1
c.2271A>G	p.Thr757=	synonymous SNV	-	1
c.2365C>T	p.Leu789=	synonymous SNV	-	1
c.2382G>A	p.Arg794=	synonymous SNV	-	1
c.2415C>T	p.Val805=	synonymous SNV	-	1
c.2442G>A	p.Glu814=	synonymous SNV	-	1
c.2466G>A	p.Gln822=	synonymous SNV	-	1
c.2478C>T	p.Asn826=	synonymous SNV	-	1
c.2490G>A	p.Glu830=	synonymous SNV	-	1
c.2515-39A>G	-	intron	-	1
c.2515-6T>C	-	intron	-	1
c.2535T>C	p.Pro845=	synonymous SNV	-	1
c.2586+20C>T	-	intron	-	1
c.2587-703G>A	-	intron	-	1
c.2587-19A>G	-	intron	-	1
c.2587-16G>A	-	intron	-	1
c.2587-10A>G	-	intron	-	1
c.2590C>T	p.Pro864Ser	nonsynonymous SNV	WD40	1
c.2601C>T	p.Ser867=	synonymous SNV	WD40	1
c.2715G>A	p.Gln905=	synonymous SNV	WD40	1
c.2775G>A	p.Val925=	synonymous SNV	WD40	1
c.2784G>A	p.Val928=	synonymous SNV	WD40	1
c.2794G>A	p.Val932Met	nonsynonymous SNV	WD40	1
c.2829G>A	p.Glu943=	synonymous SNV		1
c.2834+11C>T	-	intron	-	1
c.2834+17G>A	-	intron	-	1
c.2871G>A	p.Lys957=	synonymous SNV	WD40	1
c.2892A>G	p.Gly964=	synonymous SNV	WD40	1
c.2913C>T	p.Gly971=	synonymous SNV	WD40	1
c.2996+17T>C	-	intron	-	1
c.2996+145C>T	-	intron	-	1
c.2997-28C>T	-	intron	-	1
c.3063G>A	p.Gly1021=	synonymous SNV	WD40	1
c.3076C>T	p.Leu1026=	synonymous SNV	WD40	1
c.3099C>T	p.Asn1033=	synonymous SNV	WD40	1
c.3114-10G>A	-	intron	-	1
c.3136C>T	p.Leu1046=	synonymous SNV	WD40	1
c.3150C>T	p.His1050=	synonymous SNV	WD40	1
c.3201+10G>A	-	intron	-	1
c.3202-208_3202-206del	-	intron	-	1
c.3210C>T	p.Leu1070=	synonymous SNV	WD40	1
c.3261C>T	p.Ser1087=	synonymous SNV	WD40	1
c.3276C>T	p.Leu1092=	synonymous SNV	WD40	1
c.3288C>T	p.Asn1096=	synonymous SNV	WD40	1
c.3297G>C	p.Thr1099=	synonymous SNV	WD40	1
c.3324C>T	p.Tyr1108=	synonymous SNV	WD40	1
c.3350+15C>T	-	intron	WD40	1
c.3351-53del	-	intron	WD40	1
c.3355C>T	p.Leu1119=	synonymous SNV	WD40	1
c.3432C>T	p.Leu1144=	synonymous SNV	WD40	1
c.3453C>T	p.Leu1151=	synonymous SNV	WD40	1
c.3460G>A	p.Val1154Ile	nonsynonymous SNV	WD40	1
c.3495G>A	p.Ser1165=	synonymous SNV	WD40	1
c.3504C>T	p.Asp1168=	synonymous SNV	WD40	1
